# Supplementary material for: 3-(4-Methoxy­benz­yl)-1-benzothio­phene
Source: Acta Crystallogr Sect E Struct Rep Online. 2010 May 26;66(Pt 6):o1449. doi: 10.1107/S1600536810018866 (PMC2979385; doi:10.1107/S1600536810018866)
Supplement: Supplementary file 1 [file e-66-o1449-sup1.cif]

##############################################################################
###                                                                        ###
###        Electronic paper (Acta Crystallographica Section E)             ###
###                                                                        ###
##############################################################################
#                                                                            #
# This CIF contains the data in a paper accepted for publication in Acta     #
# Crystallographica Section E. It conforms to the requirements of Notes      #
# for Authors for Section E, and has been peer reviewed under the auspices   #
# of the IUCr Commission on Journals.                                        #
#                                                                            #
# Full details of the Crystallographic Information File format               #
# are given in the paper "The Crystallographic Information File (CIF):       #
# a New Standard Archive File for Crystallography" by S. R. Hall, F. H.      #
# Allen and I. D. Brown [Acta Cryst. (1991), A47, 655-685].                  #
#                                                                            #
# The current version of the core CIF dictionary is obtainable from          #
# ftp://ftp.iucr.org/pub/cif_core.dic. The current version number is 2.4.    #
#                                                                            #
# Software is freely available for graphical display of the structure(s) in  #
# this CIF.  For information consult the CIF home page http://www.iucr.org/  #
# cif/home.html                                                              #
#                                                                            #
# This file may be used for bona fide research purposes within the           #
# scientific community so long as proper attribution is given to the journal # 
# article from which it was obtained.                                        #
#                                                                            #
##############################################################################
                                             
data_global
_audit_creation_method     SHELXL97
_journal_date_recd_electronic     2010-05-19
_journal_date_accepted     2010-05-20
_journal_name_full     'Acta Crystallographica, Section E'
_journal_year     2010
_journal_volume     66
_journal_issue      6
_journal_page_first     o1449
_journal_page_last     o1449
_journal_paper_category     QO
_journal_coeditor_code     IS2551
_publ_contact_author_name     'V.Manivannan'
_publ_contact_author_address
;
Department of Research and Development,
PRIST University,
Vallam,
Thanjavur - 613 403,
Tamil Nadu,
India.
;
_publ_contact_author_email     'crystallography2010@gmail.com'
_publ_contact_author_fax     ?
_publ_contact_author_phone     '04362-241324'
_publ_section_title
;
3-(4-Methoxybenzyl)-1-benzothiophene
;
loop_
    _publ_author_name
    _publ_author_address
    'B. Gunasekaran'
;
Department of Physics,
AMET University,
Kanathur, Chennai 603 112,
India
;
    'V. Dhayalan'
;
Department of Organic Chemistry,
University of Madras,
Guindy Campus,
Chennai 600 025,
India
;
    'A. K. Mohanakrishnan'
;
Department of Organic Chemistry,
University of Madras,
Guindy Campus,
Chennai 600 025,
India
;
    'G. Chakkaravarthi'
;
Department of Physics,
CPCL Polytechnic College,
Chennai 600 068,
India
;
    'V. Manivannan'
;
Department of Research and Development,
PRIST University,
Vallam,
Thanjavur 613 403,
Tamil Nadu,
India
;
_publ_section_synopsis     .
data_I
_chemical_name_systematic
;
3-(4-Methoxybenzyl)-1-benzothiophene
;
_chemical_name_common     ?
_chemical_formula_moiety     'C16 H14 O S'
_chemical_formula_sum     'C16 H14 O S'
_chemical_formula_iupac     'C16 H14 O S'
_chemical_formula_weight     254.33
_chemical_melting_point     ?
_symmetry_cell_setting     'Monoclinic'
_symmetry_space_group_name_H-M     'P c'
_symmetry_space_group_name_Hall     'P -2yc'
loop_
    _symmetry_equiv_pos_as_xyz
    'x, y, z'
    'x, -y, z+1/2'
_cell_length_a     8.0158(6)
_cell_length_b     10.8230(9)
_cell_length_c     8.1219(6)
_cell_angle_alpha     90.00
_cell_angle_beta     112.563(4)
_cell_angle_gamma     90.00
_cell_volume     650.68(9)
_cell_formula_units_Z     2
_cell_measurement_reflns_used     4241
_cell_measurement_theta_min     2.72
_cell_measurement_theta_max     28.3
_cell_measurement_temperature     295(2)
_exptl_crystal_description     'block'
_exptl_crystal_colour     'colourless'
_exptl_crystal_size_max     0.25
_exptl_crystal_size_mid     0.20
_exptl_crystal_size_min     0.20
_exptl_crystal_density_diffrn     1.298
_exptl_crystal_density_meas     ?
_exptl_crystal_density_method     'not measured'
_exptl_crystal_F_000     268
_exptl_absorpt_coefficient_mu     0.233
_exptl_absorpt_correction_type     'multi-scan'
_exptl_absorpt_process_details     '(<i>SADABS</i>; Sheldrick, 1996)'
_exptl_absorpt_correction_T_min     0.9460
_exptl_absorpt_correction_T_max     0.9540
_exptl_special_details
;
;
_diffrn_ambient_temperature     295(2)
_diffrn_radiation_type     MoK\a
_diffrn_radiation_wavelength     0.71073
_diffrn_radiation_source     'fine-focus sealed tube'
_diffrn_radiation_monochromator     graphite
_diffrn_measurement_device_type     'Bruker SMART APEXII CCD'
_diffrn_measurement_method     '\w and \f'
_diffrn_detector_area_resol_mean     0
_diffrn_reflns_number     6033
_diffrn_reflns_av_R_equivalents     0.1705
_diffrn_reflns_av_sigmaI/netI     0.1044
_diffrn_reflns_theta_min     1.88
_diffrn_reflns_theta_max     28.28
_diffrn_reflns_theta_full     28.28
_diffrn_measured_fraction_theta_max     0.997
_diffrn_measured_fraction_theta_full     0.997
_diffrn_reflns_limit_h_min     -10
_diffrn_reflns_limit_h_max     9
_diffrn_reflns_limit_k_min     -12
_diffrn_reflns_limit_k_max     14
_diffrn_reflns_limit_l_min     -10
_diffrn_reflns_limit_l_max     10
_diffrn_standards_number     ?
_diffrn_standards_interval_count     0
_diffrn_standards_interval_time     0
_diffrn_standards_decay_%     ?
_refine_special_details
;
;
_reflns_number_total     2946
_reflns_number_gt     2721
_reflns_threshold_expression     I>2sigma(I)
_refine_ls_structure_factor_coef     Fsqd
_refine_ls_matrix_type     full
_refine_ls_R_factor_all     0.0691
_refine_ls_R_factor_gt     0.0656
_refine_ls_wR_factor_gt     0.1700
_refine_ls_wR_factor_ref     0.1755
_refine_ls_goodness_of_fit_ref     1.064
_refine_ls_restrained_S_all     1.064
_refine_ls_number_reflns     2946
_refine_ls_number_parameters     164
_refine_ls_number_restraints     2
_refine_ls_hydrogen_treatment     constr
_refine_ls_weighting_scheme     calc
_refine_ls_weighting_details
         'calc w=1/[\s^2^(Fo^2^)+(0.1211P)^2^+0.0250P] where P=(Fo^2^+2Fc^2^)/3'
_atom_sites_solution_hydrogens     geom
_atom_sites_solution_primary     direct
_atom_sites_solution_secondary     difmap
_refine_ls_shift/su_max     0.000
_refine_ls_shift/su_mean     0.000
_refine_diff_density_max     0.350
_refine_diff_density_min     -0.480
_refine_ls_extinction_method     none
_refine_ls_extinction_coef     ?
_refine_ls_abs_structure_details     'Flack (1983), 1337 Friedel pairs'
_refine_ls_abs_structure_Flack     -0.04(11)
loop_
    _atom_type_symbol
    _atom_type_description
    _atom_type_scat_dispersion_real
    _atom_type_scat_dispersion_imag
    _atom_type_scat_source
    'C' 'C' 0.0033 0.0016
                         'International Tables Vol C Tables 4.2.6.8 and 6.1.1.4'
    'H' 'H' 0.0000 0.0000
                         'International Tables Vol C Tables 4.2.6.8 and 6.1.1.4'
    'O' 'O' 0.0106 0.0060
                         'International Tables Vol C Tables 4.2.6.8 and 6.1.1.4'
    'S' 'S' 0.1246 0.1234
                         'International Tables Vol C Tables 4.2.6.8 and 6.1.1.4'
_computing_data_collection     '<i>APEX2</i> (Bruker, 2004)'
_computing_cell_refinement     '<i>SAINT</i> (Bruker, 2004)'
_computing_data_reduction     '<i>SAINT</i> (Bruker, 2004)'
_computing_structure_solution     '<i>SHELXS97</i> (Sheldrick, 2008)'
_computing_structure_refinement     '<i>SHELXL97</i> (Sheldrick, 2008)'
_computing_molecular_graphics     '<i>PLATON</i> (Spek, 2009)'
_computing_publication_material     '<i>SHELXL97</i> (Sheldrick, 2008)'
loop_
    _atom_site_type_symbol
    _atom_site_label
    _atom_site_fract_x
    _atom_site_fract_y
    _atom_site_fract_z
    _atom_site_U_iso_or_equiv
    _atom_site_adp_type
    _atom_site_calc_flag
    _atom_site_refinement_flags
    _atom_site_occupancy
    _atom_site_disorder_assembly
    _atom_site_disorder_group
    C C1 0.9043(4) 0.0721(3) 0.6766(3) 0.0493(6) Uani d . 1 . .
    C C2 1.0778(5) 0.0242(3) 0.7621(4) 0.0607(7) Uani d . 1 . .
    H H2 1.0969 -0.0510 0.8219 0.073 Uiso calc R 1 . .
    C C3 1.2203(5) 0.0925(4) 0.7547(5) 0.0671(9) Uani d . 1 . .
    H H3 1.3374 0.0627 0.8111 0.081 Uiso calc R 1 . .
    C C4 1.1926(5) 0.2048(4) 0.6648(5) 0.0616(7) Uani d . 1 . .
    H H4 1.2912 0.2494 0.6634 0.074 Uiso calc R 1 . .
    C C5 1.0204(4) 0.2504(3) 0.5777(4) 0.0513(6) Uani d . 1 . .
    H H5 1.0025 0.3250 0.5165 0.062 Uiso calc R 1 . .
    C C6 0.8728(3) 0.1837(2) 0.5821(3) 0.0423(5) Uani d . 1 . .
    C C7 0.6844(3) 0.2155(2) 0.5029(3) 0.0433(5) Uani d . 1 . .
    C C8 0.5818(4) 0.1302(3) 0.5405(4) 0.0488(5) Uani d . 1 . .
    H H8 0.4568 0.1362 0.5004 0.059 Uiso calc R 1 . .
    C C9 0.6202(4) 0.3311(3) 0.3944(4) 0.0557(6) Uani d . 1 . .
    H H9A 0.6662 0.3315 0.3000 0.067 Uiso calc R 1 . .
    H H9B 0.6716 0.4018 0.4703 0.067 Uiso calc R 1 . .
    C C10 0.4183(4) 0.3466(3) 0.3119(3) 0.0497(6) Uani d . 1 . .
    C C11 0.3305(4) 0.4346(3) 0.3745(4) 0.0532(6) Uani d . 1 . .
    H H11 0.3975 0.4844 0.4704 0.064 Uiso calc R 1 . .
    C C12 0.1454(4) 0.4492(3) 0.2967(4) 0.0542(6) Uani d . 1 . .
    H H12 0.0899 0.5101 0.3387 0.065 Uiso calc R 1 . .
    C C13 0.0417(4) 0.3743(3) 0.1570(3) 0.0470(6) Uani d . 1 . .
    C C14 0.1274(4) 0.2862(3) 0.0923(3) 0.0517(6) Uani d . 1 . .
    H H14 0.0605 0.2357 -0.0028 0.062 Uiso calc R 1 . .
    C C15 0.3130(4) 0.2744(3) 0.1708(4) 0.0563(7) Uani d . 1 . .
    H H15 0.3690 0.2153 0.1265 0.068 Uiso calc R 1 . .
    C C16 -0.2496(5) 0.3249(5) -0.0572(6) 0.0793(11) Uani d . 1 . .
    H H16A -0.2253 0.3485 -0.1597 0.119 Uiso calc R 1 . .
    H H16B -0.3746 0.3397 -0.0799 0.119 Uiso calc R 1 . .
    H H16C -0.2233 0.2386 -0.0332 0.119 Uiso calc R 1 . .
    O O1 -0.1408(3) 0.3948(3) 0.0910(3) 0.0653(6) Uani d . 1 . .
    S S1 0.70297(12) 0.00836(7) 0.67020(11) 0.0601(2) Uani d . 1 . .
loop_
    _atom_site_aniso_label
    _atom_site_aniso_U_11
    _atom_site_aniso_U_22
    _atom_site_aniso_U_33
    _atom_site_aniso_U_12
    _atom_site_aniso_U_13
    _atom_site_aniso_U_23
    C1 0.0614(14) 0.0440(15) 0.0452(11) -0.0010(11) 0.0235(10) -0.0009(10)
    C2 0.0703(18) 0.0529(17) 0.0552(15) 0.0134(14) 0.0201(12) 0.0062(12)
    C3 0.0586(16) 0.074(2) 0.0644(16) 0.0158(15) 0.0191(13) -0.0042(15)
    C4 0.0546(14) 0.0643(18) 0.0702(15) -0.0037(14) 0.0286(12) -0.0104(16)
    C5 0.0569(14) 0.0447(14) 0.0579(13) -0.0035(11) 0.0283(11) -0.0016(10)
    C6 0.0517(12) 0.0365(12) 0.0417(9) -0.0009(9) 0.0213(9) -0.0032(8)
    C7 0.0511(11) 0.0377(12) 0.0430(10) -0.0007(10) 0.0203(8) -0.0007(9)
    C8 0.0549(13) 0.0414(13) 0.0537(11) -0.0035(11) 0.0250(10) -0.0008(10)
    C9 0.0563(14) 0.0430(15) 0.0645(14) 0.0016(12) 0.0196(11) 0.0102(12)
    C10 0.0580(14) 0.0403(13) 0.0511(12) 0.0057(11) 0.0211(10) 0.0068(10)
    C11 0.0699(16) 0.0396(14) 0.0490(11) -0.0006(12) 0.0218(11) -0.0037(10)
    C12 0.0717(17) 0.0425(14) 0.0544(12) 0.0106(12) 0.0309(12) -0.0033(11)
    C13 0.0583(14) 0.0412(13) 0.0447(10) 0.0112(10) 0.0233(10) 0.0049(9)
    C14 0.0597(14) 0.0473(15) 0.0442(10) 0.0103(12) 0.0155(10) -0.0068(10)
    C15 0.0633(16) 0.0526(17) 0.0528(12) 0.0161(12) 0.0221(11) -0.0033(11)
    C16 0.0594(19) 0.078(3) 0.090(2) 0.0062(16) 0.0179(17) -0.014(2)
    O1 0.0607(12) 0.0675(16) 0.0672(12) 0.0173(11) 0.0238(9) -0.0048(11)
    S1 0.0723(4) 0.0462(4) 0.0659(4) -0.0059(3) 0.0312(3) 0.0108(3)
_geom_special_details
;
;
loop_
    _geom_bond_atom_site_label_1
    _geom_bond_atom_site_label_2
    _geom_bond_site_symmetry_2
    _geom_bond_distance
    _geom_bond_publ_flag
    C1 C2 . 1.394(5) ?
    C1 C6 . 1.401(4) ?
    C1 S1 . 1.738(3) ?
    C2 C3 . 1.381(6) ?
    C2 H2 . 0.9300 ?
    C3 C4 . 1.391(6) ?
    C3 H3 . 0.9300 ?
    C4 C5 . 1.379(5) ?
    C4 H4 . 0.9300 ?
    C5 C6 . 1.398(4) ?
    C5 H5 . 0.9300 ?
    C6 C7 . 1.438(4) ?
    C7 C8 . 1.347(4) ?
    C7 C9 . 1.503(4) ?
    C8 S1 . 1.734(3) ?
    C8 H8 . 0.9300 ?
    C9 C10 . 1.504(4) ?
    C9 H9A . 0.9700 ?
    C9 H9B . 0.9700 ?
    C10 C15 . 1.376(4) ?
    C10 C11 . 1.392(4) ?
    C11 C12 . 1.380(4) ?
    C11 H11 . 0.9300 ?
    C12 C13 . 1.383(4) ?
    C12 H12 . 0.9300 ?
    C13 O1 . 1.369(4) ?
    C13 C14 . 1.391(4) ?
    C14 C15 . 1.381(4) ?
    C14 H14 . 0.9300 ?
    C15 H15 . 0.9300 ?
    C16 O1 . 1.406(5) ?
    C16 H16A . 0.9600 ?
    C16 H16B . 0.9600 ?
    C16 H16C . 0.9600 ?
loop_
    _geom_angle_atom_site_label_1
    _geom_angle_atom_site_label_2
    _geom_angle_atom_site_label_3
    _geom_angle_site_symmetry_1
    _geom_angle_site_symmetry_3
    _geom_angle
    _geom_angle_publ_flag
    C2 C1 C6 . . 121.9(3) ?
    C2 C1 S1 . . 127.2(3) ?
    C6 C1 S1 . . 110.9(2) ?
    C3 C2 C1 . . 117.6(3) ?
    C3 C2 H2 . . 121.2 ?
    C1 C2 H2 . . 121.2 ?
    C2 C3 C4 . . 121.5(3) ?
    C2 C3 H3 . . 119.2 ?
    C4 C3 H3 . . 119.2 ?
    C5 C4 C3 . . 120.6(3) ?
    C5 C4 H4 . . 119.7 ?
    C3 C4 H4 . . 119.7 ?
    C4 C5 C6 . . 119.5(3) ?
    C4 C5 H5 . . 120.2 ?
    C6 C5 H5 . . 120.2 ?
    C5 C6 C1 . . 118.9(3) ?
    C5 C6 C7 . . 128.2(2) ?
    C1 C6 C7 . . 112.9(2) ?
    C8 C7 C6 . . 111.2(2) ?
    C8 C7 C9 . . 127.0(3) ?
    C6 C7 C9 . . 121.8(2) ?
    C7 C8 S1 . . 114.3(2) ?
    C7 C8 H8 . . 122.9 ?
    S1 C8 H8 . . 122.9 ?
    C7 C9 C10 . . 114.9(2) ?
    C7 C9 H9A . . 108.5 ?
    C10 C9 H9A . . 108.5 ?
    C7 C9 H9B . . 108.5 ?
    C10 C9 H9B . . 108.5 ?
    H9A C9 H9B . . 107.5 ?
    C15 C10 C11 . . 117.3(3) ?
    C15 C10 C9 . . 121.3(3) ?
    C11 C10 C9 . . 121.5(3) ?
    C12 C11 C10 . . 121.1(3) ?
    C12 C11 H11 . . 119.4 ?
    C10 C11 H11 . . 119.4 ?
    C11 C12 C13 . . 120.7(2) ?
    C11 C12 H12 . . 119.6 ?
    C13 C12 H12 . . 119.6 ?
    O1 C13 C12 . . 116.2(2) ?
    O1 C13 C14 . . 124.9(3) ?
    C12 C13 C14 . . 118.9(3) ?
    C15 C14 C13 . . 119.3(3) ?
    C15 C14 H14 . . 120.3 ?
    C13 C14 H14 . . 120.3 ?
    C10 C15 C14 . . 122.7(3) ?
    C10 C15 H15 . . 118.7 ?
    C14 C15 H15 . . 118.7 ?
    O1 C16 H16A . . 109.5 ?
    O1 C16 H16B . . 109.5 ?
    H16A C16 H16B . . 109.5 ?
    O1 C16 H16C . . 109.5 ?
    H16A C16 H16C . . 109.5 ?
    H16B C16 H16C . . 109.5 ?
    C13 O1 C16 . . 117.8(3) ?
    C8 S1 C1 . . 90.76(14) ?
loop_
    _geom_torsion_atom_site_label_1
    _geom_torsion_atom_site_label_2
    _geom_torsion_atom_site_label_3
    _geom_torsion_atom_site_label_4
    _geom_torsion_site_symmetry_1
    _geom_torsion_site_symmetry_2
    _geom_torsion_site_symmetry_3
    _geom_torsion_site_symmetry_4
    _geom_torsion
    _geom_torsion_publ_flag
    C6 C1 C2 C3 . . . . 1.6(4) ?
    S1 C1 C2 C3 . . . . -178.0(2) ?
    C1 C2 C3 C4 . . . . -0.3(5) ?
    C2 C3 C4 C5 . . . . -0.9(5) ?
    C3 C4 C5 C6 . . . . 0.8(5) ?
    C4 C5 C6 C1 . . . . 0.5(4) ?
    C4 C5 C6 C7 . . . . 179.1(3) ?
    C2 C1 C6 C5 . . . . -1.7(4) ?
    S1 C1 C6 C5 . . . . 177.95(19) ?
    C2 C1 C6 C7 . . . . 179.4(3) ?
    S1 C1 C6 C7 . . . . -0.9(3) ?
    C5 C6 C7 C8 . . . . -178.0(3) ?
    C1 C6 C7 C8 . . . . 0.8(3) ?
    C5 C6 C7 C9 . . . . 1.7(4) ?
    C1 C6 C7 C9 . . . . -179.6(2) ?
    C6 C7 C8 S1 . . . . -0.3(3) ?
    C9 C7 C8 S1 . . . . -179.9(2) ?
    C8 C7 C9 C10 . . . . -3.9(4) ?
    C6 C7 C9 C10 . . . . 176.5(2) ?
    C7 C9 C10 C15 . . . . -71.9(4) ?
    C7 C9 C10 C11 . . . . 108.3(3) ?
    C15 C10 C11 C12 . . . . -0.6(4) ?
    C9 C10 C11 C12 . . . . 179.2(3) ?
    C10 C11 C12 C13 . . . . 1.7(4) ?
    C11 C12 C13 O1 . . . . 179.0(3) ?
    C11 C12 C13 C14 . . . . -1.9(4) ?
    O1 C13 C14 C15 . . . . -179.9(3) ?
    C12 C13 C14 C15 . . . . 1.1(4) ?
    C11 C10 C15 C14 . . . . -0.3(5) ?
    C9 C10 C15 C14 . . . . 179.9(3) ?
    C13 C14 C15 C10 . . . . 0.0(5) ?
    C12 C13 O1 C16 . . . . 176.7(3) ?
    C14 C13 O1 C16 . . . . -2.4(5) ?
    C7 C8 S1 C1 . . . . -0.2(2) ?
    C2 C1 S1 C8 . . . . -179.7(3) ?
    C6 C1 S1 C8 . . . . 0.6(2) ?
loop_
    _geom_hbond_atom_site_label_D
    _geom_hbond_atom_site_label_H
    _geom_hbond_atom_site_label_A
    _geom_hbond_site_symmetry_A
    _geom_hbond_distance_DH
    _geom_hbond_distance_HA
    _geom_hbond_distance_DA
    _geom_hbond_angle_DHA
    _geom_hbond_publ_flag
    C14 H14 Cg 1_454 0.93 2.83 3.617(2) 143 y
