# Supplementary material for: 3-(4-Methoxy­benz­yl)-1-benzothio­phene
Source: Acta Crystallogr Sect E Struct Rep Online. 2010 May 26;66(Pt 6):o1449. doi: 10.1107/S1600536810018866 (PMC2979385; doi:10.1107/S1600536810018866)
Supplement: Supplementary file 2 [file e-66-o1449-Isup2.hkl]

#
# h,k,l, Fc-squared, Fo-squared, sigma(Fo-squared) and status flag
#
data_I
_shelx_title ' SSMGT1_0m in Pc'
_shelx_refln_list_code          4
_shelx_F_calc_maximum       86.42
_exptl_crystal_F_000       268.00
_reflns_d_resolution_high  0.7500
 
loop_
 _symmetry_equiv_pos_as_xyz
 'x, y, z'
 'x, -y, z+1/2'
 
_cell_length_a     8.0158
_cell_length_b    10.8230
_cell_length_c     8.1219
_cell_angle_alpha  90.000
_cell_angle_beta  112.563
_cell_angle_gamma  90.000
 
_shelx_F_squared_multiplier     1.000
 
loop_
 _refln_index_h
 _refln_index_k
 _refln_index_l
 _refln_F_squared_calc
 _refln_F_squared_meas
 _refln_F_squared_sigma
 _refln_observed_status
   0   0 -10       19.81       19.90      1.19 o
   1   0 -10        3.07        3.65      0.49 o
   2   0 -10        4.15        4.25      0.49 o
   3   0 -10        5.69        6.73      0.55 o
   4   0 -10       17.98       18.56      1.09 o
   5   0 -10       19.01       19.61      1.68 o
   6   0 -10        2.55        1.75      0.56 o
   1   1 -10        5.03        5.64      0.38 o
   2   1 -10        4.67        4.30      0.33 o
   3   1 -10        0.09       -0.09      0.22 o
   4   1 -10       22.84       24.52      0.59 o
   5   1 -10        3.33        3.50      0.36 o
   6   1 -10        4.91        4.55      0.49 o
   1   2 -10        2.41        3.09      0.33 o
   2   2 -10        5.86        5.57      0.36 o
   3   2 -10        7.89        7.55      0.42 o
   4   2 -10        8.14        8.28      0.49 o
   5   2 -10       19.28       19.32      1.43 o
   6   2 -10        5.23        4.74      0.49 o
   1   3 -10        0.29        0.48      0.27 o
   2   3 -10        4.82        5.78      0.42 o
   3   3 -10        6.13        6.33      0.43 o
   4   3 -10        2.05        1.80      0.39 o
   5   3 -10       14.14       12.87      1.06 o
   6   3 -10        6.64        6.26      0.55 o
   2   4 -10        0.86        0.97      0.35 o
   3   4 -10        3.79        4.20      0.38 o
   4   4 -10        3.99        4.76      0.51 o
   5   4 -10        2.83        3.41      0.65 o
   6   4 -10        0.72        0.62      0.50 o
   3   5 -10        2.12        1.88      0.40 o
   4   5 -10        0.25        0.56      0.35 o
   5   5 -10        1.00        1.50      0.47 o
  -2   1  -9        3.40        3.21      0.46 o
  -1   1  -9        7.17        7.60      0.41 o
   0   1  -9        0.95        0.65      0.23 o
   1   1  -9        1.24        1.06      0.23 o
   2   1  -9        2.26        1.74      0.25 o
   3   1  -9       25.78       25.80      0.56 o
   4   1  -9        6.90        6.25      0.34 o
   5   1  -9       10.37        9.99      0.38 o
   6   1  -9        1.19        1.08      0.30 o
  -1   2  -9        2.96        2.90      0.31 o
   0   2  -9        8.77        9.44      0.46 o
   1   2  -9        0.53        0.39      0.21 o
   2   2  -9        3.93        3.71      0.28 o
   3   2  -9        4.09        4.28      0.30 o
   4   2  -9       31.79       32.61      0.81 o
   5   2  -9        2.13        2.99      0.34 o
   6   2  -9        0.76        0.60      0.28 o
  -1   3  -9        4.91        4.31      0.40 o
   0   3  -9        1.16        1.35      0.29 o
   1   3  -9        3.74        3.32      0.27 o
   2   3  -9        1.98        1.74      0.28 o
   3   3  -9       15.75       14.03      0.76 o
   4   3  -9        3.45        3.32      0.32 o
   5   3  -9       24.83       21.18      0.77 o
   6   3  -9        3.33        2.24      0.37 o
   7   3  -9        0.28        0.00      0.37 o
  -1   4  -9        2.68        2.59      0.35 o
   0   4  -9        3.88        2.91      0.44 o
   1   4  -9        0.54        0.30      0.28 o
   2   4  -9        1.59        1.57      0.29 o
   3   4  -9        0.77        0.32      0.23 o
   4   4  -9       12.81       12.08      0.64 o
   5   4  -9       14.97       13.36      1.00 o
   6   4  -9        0.11       -0.04      0.28 o
   7   4  -9        3.17        1.93      0.50 o
   0   5  -9        0.75        0.48      0.33 o
   1   5  -9        1.91        1.67      0.41 o
   2   5  -9        0.28        0.64      0.33 o
   3   5  -9        3.70        3.95      0.44 o
   4   5  -9        1.82        1.41      0.35 o
   5   5  -9        0.05       -0.14      0.28 o
   6   5  -9        3.21        2.31      0.50 o
   7   5  -9        1.20        0.87      0.44 o
   0   6  -9        3.23        2.98      0.56 o
   1   6  -9        0.10        0.02      0.33 o
   2   6  -9        2.47        2.81      0.42 o
   3   6  -9        1.14        0.94      0.35 o
   4   6  -9        1.90        1.76      0.69 o
   5   6  -9        2.98        2.99      0.42 o
   6   6  -9        1.36        1.00      0.50 o
   7   6  -9        0.74        0.19      0.44 o
   1   7  -9        1.93        2.47      0.62 o
   2   7  -9        6.13        5.78      0.53 o
   3   7  -9        3.25        2.46      0.47 o
   4   7  -9        0.59        0.22      0.31 o
   5   7  -9        6.62        6.35      0.55 o
   6   7  -9        4.14        3.31      0.62 o
  -3   0  -8        4.60        3.66      0.87 o
  -2   0  -8       10.75       11.23      0.94 o
  -1   0  -8        0.26        0.00      0.26 o
   0   0  -8       36.30       35.13      2.34 o
   1   0  -8       31.24       30.26      1.22 o
   2   0  -8       50.61       50.13      1.93 o
   3   0  -8       50.84       52.08      2.96 o
   4   0  -8        4.23        4.37      0.35 o
   5   0  -8        7.11        6.65      0.42 o
  -3   1  -8        3.10        2.42      0.33 o
  -2   1  -8        0.23        0.21      0.21 o
  -1   1  -8       14.69       14.17      0.55 o
   0   1  -8       12.13       12.16      0.41 o
   1   1  -8       28.75       28.26      0.94 o
   2   1  -8       26.95       24.60      0.57 o
   3   1  -8       11.03       11.06      0.37 o
   4   1  -8        9.33        8.42      0.37 o
   5   1  -8       37.36       32.99      1.28 o
   6   1  -8        8.08        8.05      0.62 o
  -3   2  -8        3.52        3.09      0.44 o
  -2   2  -8        3.93        3.06      0.47 o
  -1   2  -8       41.51       40.65      0.83 o
   0   2  -8       16.82       16.89      0.48 o
   1   2  -8        7.93        7.20      0.34 o
   2   2  -8       37.95       37.37      1.35 o
   3   2  -8       10.15        9.59      0.36 o
   4   2  -8       48.12       45.18      0.98 o
   5   2  -8       35.72       32.76      0.96 o
   6   2  -8        6.79        5.68      0.56 o
  -3   3  -8        3.86        3.22      0.39 o
  -2   3  -8        4.00        3.54      0.36 o
  -1   3  -8       20.94       23.11      1.75 o
   0   3  -8       14.30       13.36      0.42 o
   1   3  -8        3.31        3.40      0.26 o
   2   3  -8       11.52       10.71      0.40 o
   3   3  -8       83.81       80.97      1.98 o
   4   3  -8       21.11       19.81      0.62 o
   5   3  -8       56.90       47.63      2.53 o
   6   3  -8       15.52       13.66      0.81 o
   7   3  -8        3.74        3.68      0.56 o
  -3   4  -8        0.80        0.37      0.50 o
  -2   4  -8       13.38       15.35      1.00 o
  -1   4  -8        2.47        1.93      0.28 o
   0   4  -8        0.82        0.92      0.24 o
   1   4  -8        8.92        8.15      0.44 o
   2   4  -8       23.24       19.06      1.05 o
   3   4  -8        0.59        0.62      0.25 o
   4   4  -8       52.57       46.65      2.37 o
   5   4  -8       31.71       26.46      1.15 o
   6   4  -8       12.01       11.91      0.81 o
   7   4  -8       14.98       11.23      0.81 o
  -2   5  -8        6.14        5.89      0.55 o
  -1   5  -8        1.56        1.19      0.35 o
   0   5  -8        2.04        1.94      0.69 o
   1   5  -8        0.27       -0.20      0.24 o
   2   5  -8       48.09       43.60      2.87 o
   3   5  -8       53.74       47.28      2.09 o
   4   5  -8       20.53       18.08      0.94 o
   5   5  -8        4.66        3.55      0.42 o
   6   5  -8        8.39        7.30      0.69 o
   7   5  -8        8.66        6.30      0.69 o
   8   5  -8       11.88        9.60      0.81 o
  -2   6  -8        0.01       -0.04      0.33 o
  -1   6  -8       10.98       10.85      1.03 o
   0   6  -8        6.53        6.20      0.49 o
   1   6  -8        2.59        1.94      0.35 o
   2   6  -8       44.23       38.48      0.99 o
   3   6  -8       29.42       26.46      0.84 o
   4   6  -8        7.14        6.80      0.51 o
   5   6  -8        2.19        1.74      0.33 o
   6   6  -8       11.33        9.17      0.81 o
   7   6  -8        4.15        3.80      0.62 o
   8   6  -8        5.34        4.99      0.69 o
  -1   7  -8        3.65        3.19      0.53 o
   0   7  -8        0.44        0.53      0.33 o
   1   7  -8       20.94       20.45      0.79 o
   2   7  -8       10.33        8.67      0.57 o
   3   7  -8        8.99        8.22      0.55 o
   4   7  -8        3.42        2.59      0.41 o
   5   7  -8        5.91        6.37      0.51 o
   6   7  -8        2.02        1.93      0.50 o
   7   7  -8        8.76        8.67      0.81 o
   0   8  -8        4.13        4.70      0.51 o
   1   8  -8        0.71        0.45      0.37 o
   2   8  -8        4.02        4.20      0.56 o
   3   8  -8       15.20       13.50      0.66 o
   4   8  -8        5.37        5.64      0.51 o
   5   8  -8        5.25        4.43      0.46 o
   6   8  -8        1.96        0.94      0.50 o
   1   9  -8        2.88        3.09      0.49 o
   2   9  -8        4.28        4.52      0.49 o
   3   9  -8        5.58        4.15      0.48 o
   4   9  -8       18.64       16.62      0.84 o
   5   9  -8        6.19        5.49      0.75 o
  -4   1  -7        6.40        5.88      0.57 o
  -3   1  -7        0.69        0.04      0.24 o
  -2   1  -7       32.18       32.32      1.47 o
  -1   1  -7        1.71        1.50      0.21 o
   0   1  -7        3.52        3.12      0.33 o
   1   1  -7       34.66       35.38      0.81 o
   2   1  -7       15.94       16.20      0.76 o
   3   1  -7       23.43       21.93      0.67 o
   4   1  -7        3.09        2.84      0.19 o
   5   1  -7       36.51       31.70      0.59 o
   6   1  -7        1.20        1.19      0.31 o
  -4   2  -7        1.97        2.24      0.32 o
  -3   2  -7        3.92        3.92      0.36 o
  -2   2  -7       20.16       19.45      1.00 o
  -1   2  -7        0.65        0.40      0.17 o
   0   2  -7        1.32        1.09      0.18 o
   1   2  -7       17.40       16.69      0.58 o
   2   2  -7        7.69        7.23      0.31 o
   3   2  -7       12.94       12.89      0.57 o
   4   2  -7        6.36        6.08      0.27 o
   5   2  -7        0.11        0.55      0.24 o
   6   2  -7        5.51        4.30      0.50 o
   7   2  -7        4.59        3.93      0.50 o
  -4   3  -7        1.01        0.85      0.33 o
  -3   3  -7        6.59        6.33      0.49 o
  -2   3  -7       32.41       28.40      1.22 o
  -1   3  -7       14.11       13.00      0.47 o
   0   3  -7        2.71        2.44      0.21 o
   1   3  -7       15.60       14.34      0.65 o
   2   3  -7       65.13       62.60      1.90 o
   3   3  -7       48.77       44.25      1.09 o
   4   3  -7       48.03       41.56      1.20 o
   5   3  -7       31.47       24.98      0.94 o
   6   3  -7        2.54        2.12      0.37 o
   7   3  -7        5.12        4.18      0.50 o
  -4   4  -7        0.41        0.81      0.29 o
  -3   4  -7        4.07        3.52      0.44 o
  -2   4  -7        2.04        1.52      0.32 o
  -1   4  -7       52.83       48.21      2.99 o
   0   4  -7        1.01        1.06      0.20 o
   1   4  -7        6.11        5.92      0.35 o
   2   4  -7       12.56       12.69      0.39 o
   3   4  -7       32.73       29.86      0.98 o
   4   4  -7       31.89       27.55      1.96 o
   5   4  -7        5.88        4.88      0.40 o
   6   4  -7        7.14        5.80      0.56 o
   7   4  -7        1.82        1.56      0.44 o
   8   4  -7       22.91       17.84      0.94 o
  -4   5  -7        0.31        0.34      0.27 o
  -3   5  -7        0.33        0.43      0.26 o
  -2   5  -7        6.54        6.85      0.41 o
  -1   5  -7        0.32        0.13      0.19 o
   0   5  -7        4.19        4.17      0.69 o
   1   5  -7        3.82        3.44      0.37 o
   2   5  -7       14.79       13.98      0.72 o
   3   5  -7       16.82       14.71      0.94 o
   4   5  -7       43.42       36.59      2.43 o
   5   5  -7       26.06       20.14      1.12 o
   6   5  -7        5.87        4.86      0.56 o
   7   5  -7        5.80        3.87      0.56 o
   8   5  -7        0.07        0.37      0.44 o
  -3   6  -7        0.82        0.90      0.35 o
  -2   6  -7        1.56        1.46      0.33 o
  -1   6  -7        0.27        0.06      0.26 o
   0   6  -7        0.16        0.06      0.26 o
   1   6  -7        4.50        4.63      0.62 o
   2   6  -7       53.73       46.92      2.96 o
   3   6  -7        6.87        6.65      0.72 o
   4   6  -7       33.57       27.07      1.31 o
   5   6  -7        1.72        1.25      0.34 o
   6   6  -7       23.59       18.21      0.94 o
   7   6  -7        2.12        1.93      0.44 o
   8   6  -7        2.90        2.12      0.56 o
  -3   7  -7        8.51       10.28      0.66 o
  -2   7  -7        0.16        0.03      0.31 o
  -1   7  -7        0.35        0.16      0.26 o
   0   7  -7        1.62        1.81      0.33 o
   1   7  -7        6.35        5.46      0.53 o
   2   7  -7       39.46       33.92      1.50 o
   3   7  -7       19.18       17.82      0.68 o
   4   7  -7        2.77        2.16      0.35 o
   5   7  -7        2.96        2.12      0.50 o
   6   7  -7        2.39        2.06      0.50 o
   7   7  -7        4.70        4.62      0.62 o
   8   7  -7        3.19        2.25      0.56 o
  -2   8  -7        1.21        1.31      0.37 o
  -1   8  -7        1.42        1.65      0.35 o
   0   8  -7        1.60        2.10      0.40 o
   1   8  -7        7.74        5.47      0.44 o
   2   8  -7        8.23        7.79      0.84 o
   3   8  -7        1.67        1.28      0.31 o
   4   8  -7       25.02       23.30      0.79 o
   5   8  -7        0.65        0.25      0.37 o
   6   8  -7        2.74        1.62      0.50 o
   7   8  -7        7.96        6.99      0.81 o
  -1   9  -7        5.47        4.59      0.49 o
   0   9  -7        6.00        5.34      0.49 o
   1   9  -7        9.55        7.36      0.57 o
   2   9  -7        2.37        1.83      0.37 o
   3   9  -7        7.79        5.44      0.49 o
   4   9  -7        3.53        2.94      0.42 o
   5   9  -7        2.43        2.06      0.56 o
   6   9  -7        1.38        0.81      0.50 o
   0  10  -7        9.15        8.50      0.59 o
   1  10  -7        4.77        4.35      0.49 o
   2  10  -7        3.10        2.68      0.44 o
   3  10  -7       10.28        9.70      0.62 o
   4  10  -7        0.09        0.18      0.28 o
   5  10  -7        1.70        1.43      0.56 o
  -5   0  -6        3.32        3.06      0.62 o
  -4   0  -6       19.91       20.71      1.06 o
  -3   0  -6      148.46      127.36      5.74 o
  -2   0  -6       13.34       12.93      0.55 o
  -1   0  -6       69.71       69.98      1.50 o
   0   0  -6       36.24       33.81      3.52 o
   1   0  -6      160.04      165.25     10.07 o
   2   0  -6       90.57       92.12      6.33 o
   3   0  -6       25.51       20.11      2.43 o
   4   0  -6      275.70      258.50     13.94 o
   6   0  -6       26.40       24.01      0.75 o
  -5   1  -6        3.70        3.71      0.44 o
  -4   1  -6       13.17       12.21      0.50 o
  -3   1  -6        5.86        5.32      0.33 o
  -2   1  -6       38.10       35.15      1.01 o
  -1   1  -6       89.77       88.60      1.81 o
   0   1  -6       48.65       44.62      2.33 o
   1   1  -6      257.25      241.60      8.79 o
   2   1  -6       37.32       33.17      1.15 o
   3   1  -6       39.73       37.97      1.52 o
   4   1  -6       89.93       81.60      3.02 o
   5   1  -6      110.33      100.72      2.25 o
  -5   2  -6        1.42        1.09      0.35 o
  -4   2  -6        1.58        1.24      0.26 o
  -3   2  -6        5.09        5.04      0.42 o
  -2   2  -6        4.36        4.38      0.35 o
  -1   2  -6       85.07       81.44      3.71 o
   0   2  -6       32.29       31.12      1.53 o
   1   2  -6       72.06       66.65      2.28 o
   2   2  -6       52.68       44.08      1.07 o
   3   2  -6       27.27       24.45      0.92 o
   4   2  -6       50.65       38.41      1.88 o
   5   2  -6       51.03       44.84      1.06 o
   6   2  -6       25.30       22.76      0.81 o
   7   2  -6       34.39       27.44      0.94 o
  -5   3  -6        1.77        1.32      0.29 o
  -4   3  -6        7.09        6.69      0.42 o
  -3   3  -6       16.12       14.07      0.62 o
  -2   3  -6       23.70       23.70      0.94 o
  -1   3  -6       15.42       15.31      1.11 o
   0   3  -6       29.32       28.98      1.65 o
   1   3  -6       55.54       49.60      1.40 o
   2   3  -6       10.31        9.80      0.29 o
   3   3  -6       36.15       31.14      0.86 o
   4   3  -6       20.93       18.02      0.46 o
   5   3  -6       52.55       45.97      1.19 o
   6   3  -6       21.95       19.83      0.81 o
   7   3  -6       23.89       20.77      0.87 o
  -5   4  -6        6.80        7.75      0.57 o
  -4   4  -6        4.20        3.29      0.34 o
  -3   4  -6        0.98        0.68      0.26 o
  -2   4  -6       39.92       38.68      1.47 o
  -1   4  -6       55.45       48.85      0.81 o
   0   4  -6       32.91       29.58      1.84 o
   1   4  -6      146.36      129.30      4.34 o
   2   4  -6      374.26      347.86      3.20 o
   3   4  -6       59.69       45.53      2.72 o
   4   4  -6      122.33      105.94      2.68 o
   5   4  -6       21.67       19.02      0.81 o
   6   4  -6       36.21       29.63      1.00 o
   7   4  -6       16.74       14.59      0.81 o
   8   4  -6       22.80       22.70      1.00 o
  -5   5  -6        1.34        0.91      0.29 o
  -4   5  -6       16.84       17.95      1.62 o
  -3   5  -6       12.23       11.73      0.57 o
  -2   5  -6       52.23       47.09      2.65 o
  -1   5  -6       15.85       14.48      0.78 o
   0   5  -6       34.91       32.92      1.65 o
   1   5  -6        7.34        6.64      0.74 o
   2   5  -6      366.97      332.44     19.62 o
   3   5  -6      129.94      114.96      3.46 o
   4   5  -6      168.25      138.31      8.89 o
   5   5  -6        9.66        8.86      0.62 o
   6   5  -6        9.48       10.29      0.75 o
   7   5  -6       13.39       11.85      0.81 o
   8   5  -6       12.39       10.29      0.81 o
  -4   6  -6       10.19       10.17      0.62 o
  -3   6  -6        8.27        8.38      0.43 o
  -2   6  -6       23.67       21.89      0.68 o
  -1   6  -6        0.91        1.22      0.28 o
   0   6  -6       10.83       11.18      0.59 o
   1   6  -6       14.12       13.59      1.50 o
   2   6  -6       16.48       15.15      0.59 o
   3   6  -6       64.95       56.26      1.01 o
   4   6  -6       46.58       38.83      1.19 o
   5   6  -6        0.46        1.25      0.37 o
   6   6  -6       26.93       21.21      0.94 o
   7   6  -6       17.09       12.85      0.87 o
   8   6  -6       13.43       12.04      0.87 o
   9   6  -6        5.42        4.99      0.69 o
  -4   7  -6        0.45        0.40      0.33 o
  -3   7  -6        3.36        3.46      0.42 o
  -2   7  -6        5.45        6.27      0.49 o
  -1   7  -6       46.88       41.75      1.90 o
   0   7  -6        4.18        3.35      0.37 o
   1   7  -6       10.69        8.90      0.51 o
   2   7  -6       64.19       60.52      2.15 o
   3   7  -6       15.99       12.61      0.55 o
   4   7  -6       35.09       27.47      1.53 o
   5   7  -6       23.35       19.52      0.94 o
   6   7  -6        9.05        6.92      0.69 o
   7   7  -6       10.23        9.29      0.81 o
   8   7  -6        5.10        4.24      0.69 o
  -3   8  -6        0.76        0.83      0.33 o
  -2   8  -6       14.25       13.99      1.47 o
  -1   8  -6        9.73       10.48      0.57 o
   0   8  -6       13.11       11.79      0.57 o
   1   8  -6       17.53       13.37      0.84 o
   2   8  -6        4.36        4.24      0.40 o
   3   8  -6       37.40       33.04      2.18 o
   4   8  -6        8.75        8.19      0.53 o
   5   8  -6       37.81       35.18      1.31 o
   6   8  -6       14.35       13.28      0.94 o
   7   8  -6       10.13        8.23      0.87 o
   8   8  -6        2.80        2.31      0.62 o
  -3   9  -6        5.85        6.86      0.57 o
  -2   9  -6        7.87        7.65      0.72 o
  -1   9  -6       14.64       13.32      0.66 o
   0   9  -6       13.47       11.68      0.57 o
   1   9  -6       12.38       10.63      0.57 o
   2   9  -6       15.92       14.33      0.62 o
   3   9  -6        5.54        4.92      0.44 o
   4   9  -6       28.05       26.44      1.19 o
   5   9  -6        8.09        8.36      0.75 o
   6   9  -6       12.89       11.41      0.94 o
   7   9  -6       28.10       24.45      1.31 o
  -2  10  -6        9.26       10.97      0.68 o
  -1  10  -6        6.63        6.42      0.53 o
   0  10  -6        1.96        1.22      0.53 o
   1  10  -6       14.55       14.39      0.66 o
   2  10  -6       14.41       12.75      0.72 o
   3  10  -6       53.31       48.73      1.78 o
   4  10  -6        5.09        3.93      0.62 o
   5  10  -6        3.65        3.18      0.56 o
   6  10  -6        6.45        5.80      0.81 o
   0  11  -6        6.05        6.16      0.53 o
   1  11  -6        2.23        1.84      0.37 o
   2  11  -6       12.95       11.85      1.19 o
   3  11  -6       12.37       12.47      0.69 o
   4  11  -6        6.16        5.74      0.75 o
   5  11  -6        1.36        1.31      0.56 o
  -6   1  -5        1.03        0.87      0.35 o
  -5   1  -5        2.81        2.05      0.37 o
  -4   1  -5       31.14       27.27      0.64 o
  -3   1  -5       65.15       60.47      1.05 o
  -2   1  -5       14.78       14.72      0.50 o
  -1   1  -5        3.51        4.06      0.21 o
   0   1  -5      147.26      156.64      3.56 o
   1   1  -5        2.30        1.84      0.16 o
   2   1  -5       23.72       22.63      0.84 o
   3   1  -5       35.11       32.55      0.93 o
   4   1  -5      205.21      193.11      7.56 o
   5   1  -5       13.33       12.14      0.37 o
   6   1  -5        5.40        4.37      0.44 o
  -6   2  -5        0.58        0.25      0.31 o
  -5   2  -5        0.37        0.00      0.20 o
  -4   2  -5        2.63        1.68      0.26 o
  -3   2  -5      117.64      107.71      4.45 o
  -2   2  -5       19.18       19.18      0.55 o
  -1   2  -5       18.61       16.86      0.44 o
   0   2  -5        9.64       10.90      0.52 o
   1   2  -5       57.72       59.48      2.12 o
   2   2  -5       61.96       59.54      2.12 o
   3   2  -5       30.40       27.76      0.47 o
   4   2  -5       44.56       44.50      1.57 o
   5   2  -5       19.74       19.21      0.69 o
   6   2  -5        1.31        0.87      0.31 o
  -6   3  -5        0.51       -0.02      0.28 o
  -5   3  -5        7.15        6.92      0.41 o
  -4   3  -5        2.21        1.95      0.28 o
  -3   3  -5       15.90       13.84      0.46 o
  -2   3  -5       27.16       24.71      1.48 o
  -1   3  -5       30.98       30.65      1.65 o
   0   3  -5       38.00       38.26      1.49 o
   1   3  -5      187.63      178.65      7.33 o
   2   3  -5      142.28      130.20      3.17 o
   3   3  -5       14.64       14.41      0.50 o
   4   3  -5        1.58        1.23      0.15 o
   5   3  -5        6.85        6.74      0.50 o
   6   3  -5       19.90       15.78      0.75 o
   7   3  -5       49.69       44.47      1.19 o
  -6   4  -5        0.60        0.22      0.35 o
  -5   4  -5        3.65        3.60      0.33 o
  -4   4  -5        3.69        4.28      0.33 o
  -3   4  -5        3.27        3.45      0.42 o
  -2   4  -5       52.29       51.02      1.93 o
  -1   4  -5        2.50        2.63      0.30 o
   0   4  -5        4.99        4.95      0.40 o
   1   4  -5       34.01       38.31      2.15 o
   2   4  -5       85.26       88.99      2.97 o
   3   4  -5       23.81       22.95      0.40 o
   4   4  -5       20.97       17.85      1.19 o
   5   4  -5       42.46       35.18      1.00 o
   6   4  -5       18.55       16.59      0.81 o
   7   4  -5        6.27        5.55      0.56 o
   8   4  -5        0.97        0.56      0.37 o
  -6   5  -5        1.99        2.14      0.62 o
  -5   5  -5        3.35        2.52      0.32 o
  -4   5  -5       17.57       16.74      0.54 o
  -3   5  -5        3.67        3.35      0.31 o
  -2   5  -5       13.63       10.06      0.46 o
  -1   5  -5       22.63       21.45      1.06 o
   0   5  -5       11.57        9.76      0.39 o
   1   5  -5      122.34      113.60      5.24 o
   2   5  -5      101.66       90.11      4.43 o
   3   5  -5       23.51       21.08      0.78 o
   4   5  -5       65.01       55.53      2.87 o
   5   5  -5       33.98       29.06      1.00 o
   6   5  -5       12.20        9.73      0.62 o
   7   5  -5        0.40       -0.19      0.31 o
   8   5  -5        0.65        0.31      0.37 o
  -5   6  -5        4.58        2.70      0.42 o
  -4   6  -5        3.55        3.25      0.44 o
  -3   6  -5        1.06        1.18      0.44 o
  -2   6  -5       14.56       13.61      0.46 o
  -1   6  -5       22.76       19.36      1.01 o
   0   6  -5       16.13       13.66      1.47 o
   1   6  -5      142.60      137.49      4.99 o
   2   6  -5      126.64      123.07      7.11 o
   3   6  -5      178.34      149.71     10.79 o
   4   6  -5       25.77       19.97      2.43 o
   5   6  -5       16.96       13.22      0.75 o
   6   6  -5       28.62       24.51      1.00 o
   7   6  -5        1.72        1.75      0.50 o
   8   6  -5        8.17        7.05      0.75 o
   9   6  -5        0.10       -0.25      0.37 o
  -5   7  -5        4.28        3.55      0.44 o
  -4   7  -5       13.82       13.28      0.62 o
  -3   7  -5        3.22        2.68      0.34 o
  -2   7  -5        7.12        6.51      0.59 o
  -1   7  -5       12.47       10.80      0.65 o
   0   7  -5        4.70        3.90      0.35 o
   1   7  -5       17.63       15.58      0.57 o
   2   7  -5       45.59       38.36      2.53 o
   3   7  -5       87.27       80.04      2.56 o
   4   7  -5       39.27       35.92      1.19 o
   5   7  -5        1.06        0.69      0.37 o
   6   7  -5        2.71        1.37      0.44 o
   7   7  -5        1.58        1.19      0.50 o
   8   7  -5        8.29        6.86      0.81 o
   9   7  -5        8.88        7.86      0.87 o
  -4   8  -5        3.68        2.56      0.56 o
  -3   8  -5        0.97        0.94      0.31 o
  -2   8  -5       10.88        9.49      0.53 o
  -1   8  -5        2.96        3.52      0.35 o
   0   8  -5        0.56       -0.03      0.22 o
   1   8  -5       29.85       29.54      1.00 o
   2   8  -5        2.84        2.07      0.37 o
   3   8  -5        3.52        2.98      0.33 o
   4   8  -5       12.64       12.47      0.81 o
   5   8  -5        6.58        5.05      0.62 o
   6   8  -5        0.96        0.06      0.44 o
   7   8  -5        5.64        5.30      0.69 o
   8   8  -5        3.93        4.05      0.69 o
  -4   9  -5        2.54        2.31      0.56 o
  -3   9  -5        0.15        0.25      0.31 o
  -2   9  -5       11.19       11.32      0.57 o
  -1   9  -5       19.77       19.41      0.72 o
   0   9  -5        5.96        3.76      0.56 o
   1   9  -5       22.56       17.90      0.64 o
   2   9  -5       32.38       27.70      0.77 o
   3   9  -5        2.31        2.19      0.31 o
   4   9  -5        6.73        5.99      0.69 o
   5   9  -5        5.06        4.30      0.62 o
   6   9  -5        6.09        4.55      0.62 o
   7   9  -5        9.21        9.04      0.87 o
   8   9  -5        1.01        0.25      0.50 o
  -3  10  -5        2.75        1.43      0.56 o
  -2  10  -5        3.09        3.56      0.40 o
  -1  10  -5        9.75        9.17      0.53 o
   0  10  -5        2.31        1.96      0.47 o
   1  10  -5        7.34        7.22      0.51 o
   2  10  -5        4.46        4.39      0.42 o
   3  10  -5        8.09        8.48      0.75 o
   4  10  -5       11.67       10.35      0.87 o
   5  10  -5       16.14       13.28      0.94 o
   6  10  -5       29.09       25.63      1.25 o
   7  10  -5        4.15        3.43      0.69 o
  -2  11  -5       15.72       15.97      1.00 o
  -1  11  -5        0.31        0.06      0.37 o
   0  11  -5        9.68        9.52      0.57 o
   1  11  -5       11.22       10.08      0.84 o
   2  11  -5        9.88        8.28      0.62 o
   3  11  -5        3.90        3.12      0.56 o
   4  11  -5        5.19        4.49      0.69 o
   5  11  -5        0.82        0.06      0.44 o
   6  11  -5       18.67       17.90      1.19 o
  -1  12  -5        7.67        9.11      0.87 o
   0  12  -5        2.32        2.93      0.62 o
   1  12  -5        2.35        1.50      0.50 o
   2  12  -5       15.33       15.90      1.06 o
   3  12  -5       11.84       12.85      0.94 o
   4  12  -5        7.44        5.80      0.81 o
  -7   0  -4        0.03        0.19      0.44 o
  -6   0  -4        0.40        0.31      0.37 o
  -5   0  -4       18.23       14.41      0.87 o
  -4   0  -4       84.92       74.59      1.62 o
  -3   0  -4       98.26       86.74      1.22 o
  -2   0  -4      415.80      406.75     10.95 o
  -1   0  -4      276.33      254.83     16.50 o
   0   0  -4      212.61      236.38      2.06 o
   1   0  -4      107.93       87.40      7.17 o
   2   0  -4      120.03      110.65      6.49 o
   3   0  -4      640.29      586.41     37.02 o
   4   0  -4      526.97      515.92      2.68 o
   5   0  -4      213.53      215.80      1.75 o
   6   0  -4      133.10      117.07      1.31 o
  -7   1  -4        5.99        5.55      0.53 o
  -6   1  -4        2.51        1.90      0.33 o
  -5   1  -4       33.51       27.02      0.77 o
  -4   1  -4      140.01      121.51      3.10 o
  -3   1  -4       12.84       10.92      0.36 o
  -2   1  -4       59.69       51.21      3.56 o
  -1   1  -4       67.99       60.80      1.77 o
   0   1  -4      352.79      374.13      1.96 o
   1   1  -4      345.43      310.67     14.84 o
   2   1  -4      182.42      168.84      7.26 o
   3   1  -4       72.19       56.27      2.72 o
   4   1  -4      348.03      344.85      5.61 o
   5   1  -4       68.05       62.99      0.81 o
   6   1  -4       54.95       54.39      1.00 o
  -7   2  -4        3.93        3.24      0.46 o
  -6   2  -4        4.78        4.03      0.44 o
  -5   2  -4       28.74       26.07      0.82 o
  -4   2  -4       55.99       48.97      0.85 o
  -3   2  -4       41.76       37.19      0.75 o
  -2   2  -4       43.43       37.85      1.78 o
  -1   2  -4      178.11      168.55      3.75 o
   0   2  -4       94.60       90.98      4.97 o
   1   2  -4     1127.36     1091.52     42.45 o
   2   2  -4       87.39      103.75      2.56 o
   3   2  -4      412.11      403.23     15.16 o
   4   2  -4      140.85      136.36      2.43 o
   5   2  -4       60.73       54.57      1.06 o
   6   2  -4      154.49      149.75      1.75 o
  -7   3  -4        0.39        0.41      0.35 o
  -6   3  -4        2.07        1.41      0.34 o
  -5   3  -4       11.97       11.06      0.48 o
  -4   3  -4        0.70        0.62      0.20 o
  -3   3  -4       52.16       50.81      1.71 o
  -2   3  -4       74.88       72.14      2.36 o
  -1   3  -4      203.08      192.59      6.17 o
   0   3  -4      375.33      367.53     12.60 o
   1   3  -4      787.46      724.42     25.01 o
   2   3  -4      424.95      352.67     38.99 o
   3   3  -4      177.55      159.10      6.36 o
   4   3  -4       78.15       68.32      3.24 o
   5   3  -4      153.87      161.66      1.87 o
   6   3  -4       66.56       57.69      1.25 o
   7   3  -4       77.15       74.91      1.43 o
  -7   4  -4        4.66        4.55      0.53 o
  -6   4  -4        2.58        2.37      0.40 o
  -5   4  -4       19.76       17.29      0.53 o
  -4   4  -4       42.72       38.29      1.14 o
  -3   4  -4        0.78        0.40      0.21 o
  -2   4  -4       47.22       42.73      2.40 o
  -1   4  -4       92.15       84.25      3.75 o
   0   4  -4      115.42      106.72      4.16 o
   1   4  -4      555.18      491.83     22.02 o
   2   4  -4      440.21      399.77     15.14 o
   3   4  -4       23.04       17.86      1.59 o
   4   4  -4       28.38       24.07      0.81 o
   5   4  -4        2.71        2.25      0.37 o
   6   4  -4       17.15       16.09      0.75 o
   7   4  -4       52.85       53.64      1.31 o
   8   4  -4       30.46       28.38      1.06 o
  -6   5  -4        8.69        7.10      0.55 o
  -5   5  -4        5.82        5.32      0.46 o
  -4   5  -4       34.58       30.09      1.24 o
  -3   5  -4       43.11       38.69      0.96 o
  -2   5  -4      279.56      254.56      9.50 o
  -1   5  -4       23.75       20.77      0.84 o
   0   5  -4       72.13       59.55      2.78 o
   1   5  -4        9.49       10.07      0.55 o
   2   5  -4      152.50      137.06      3.12 o
   3   5  -4      140.67      121.72     12.41 o
   4   5  -4      111.44      106.34      1.68 o
   5   5  -4        4.11        3.12      0.44 o
   6   5  -4       55.19       54.82      1.37 o
   7   5  -4        1.50        1.87      0.44 o
   8   5  -4        6.33        6.05      0.69 o
  -6   6  -4        4.24        4.43      0.49 o
  -5   6  -4        1.78        1.78      0.35 o
  -4   6  -4        6.11        5.99      0.40 o
  -3   6  -4       20.13       19.85      0.80 o
  -2   6  -4      138.91      124.98      4.82 o
  -1   6  -4       47.99       41.32      1.40 o
   0   6  -4       46.84       40.39      2.10 o
   1   6  -4      210.40      178.66     10.98 o
   2   6  -4      243.96      218.03     14.10 o
   3   6  -4      125.62      100.87      9.26 o
   4   6  -4      203.61      184.86      2.31 o
   5   6  -4       13.21       11.60      0.69 o
   6   6  -4       19.36       17.78      0.87 o
   7   6  -4       18.58       17.28      0.94 o
   8   6  -4        9.86        9.36      0.81 o
   9   6  -4        4.79        6.74      0.81 o
  -6   7  -4        1.09        1.06      0.35 o
  -5   7  -4       20.28       16.34      0.94 o
  -4   7  -4        4.41        4.81      0.40 o
  -3   7  -4       38.67       36.16      1.39 o
  -2   7  -4       34.36       35.34      0.89 o
  -1   7  -4       54.04       45.89      3.18 o
   0   7  -4       21.71       19.26      1.31 o
   1   7  -4      111.39       99.09      5.33 o
   2   7  -4      192.75      179.38     20.02 o
   3   7  -4      206.48      179.13     10.45 o
   4   7  -4      113.07      106.65      1.87 o
   5   7  -4       30.98       30.37      1.06 o
   6   7  -4       43.84       39.11      1.25 o
   7   7  -4       29.84       26.57      1.12 o
   8   7  -4       12.48       11.35      0.87 o
   9   7  -4        2.68        3.99      0.69 o
  -5   8  -4        5.31        4.37      0.62 o
  -4   8  -4       18.09       15.65      0.94 o
  -3   8  -4       27.85       26.54      1.59 o
  -2   8  -4       13.29       13.17      1.25 o
  -1   8  -4       17.75       16.72      0.59 o
   0   8  -4       14.31       15.20      0.81 o
   1   8  -4       12.26       12.24      0.84 o
   2   8  -4       85.91       76.17      1.93 o
   3   8  -4       61.23       54.57      1.37 o
   4   8  -4       11.59       11.97      0.81 o
   5   8  -4       76.21       70.91      1.68 o
   6   8  -4       12.01       10.10      0.75 o
   7   8  -4       21.50       20.64      1.06 o
   8   8  -4        2.08        2.56      0.62 o
  -4   9  -4        4.91        4.55      0.62 o
  -3   9  -4        0.77        0.40      0.24 o
  -2   9  -4       25.73       23.34      1.22 o
  -1   9  -4        9.17        8.55      0.59 o
   0   9  -4        8.99        6.16      0.94 o
   1   9  -4      142.99      128.72      5.99 o
   2   9  -4       34.86       32.30      0.79 o
   3   9  -4       31.20       30.44      1.12 o
   4   9  -4       14.05       13.41      0.81 o
   5   9  -4        1.87        1.81      0.50 o
   6   9  -4       12.78       11.48      0.87 o
   7   9  -4        3.97        3.74      0.69 o
   8   9  -4       11.95       12.35      1.00 o
  -2  10  -4       10.02       10.06      0.53 o
  -1  10  -4        9.57        8.40      0.49 o
   0  10  -4       27.14       20.64      0.66 o
   1  10  -4        0.30        0.75      0.26 o
   2  10  -4       12.61       11.18      0.55 o
   3  10  -4       12.50       12.35      0.81 o
   4  10  -4       50.35       49.15      1.56 o
   5  10  -4       14.34       14.41      0.94 o
   6  10  -4        6.02        6.36      0.81 o
   7  10  -4        6.43        5.80      0.81 o
  -2  11  -4        3.42        2.68      0.50 o
  -1  11  -4       15.94       13.66      0.87 o
   0  11  -4       19.22       17.28      0.94 o
   1  11  -4        9.02        8.90      0.51 o
   2  11  -4        5.03        4.43      0.62 o
   3  11  -4       13.01       12.41      0.87 o
   4  11  -4        7.77        8.05      0.81 o
   5  11  -4       13.24       13.16      1.00 o
   6  11  -4        9.10        9.92      1.00 o
  -1  12  -4       19.88       17.96      1.00 o
   0  12  -4       13.40       12.85      0.94 o
   1  12  -4       29.53       27.88      1.25 o
   2  12  -4       24.21       24.14      1.19 o
   3  12  -4        6.18        4.99      0.69 o
   4  12  -4        6.16        6.49      0.81 o
   5  12  -4       22.94       24.32      1.31 o
   0  13  -4        7.41        7.23      0.81 o
   1  13  -4        8.70        8.92      0.87 o
   2  13  -4        0.42        0.00      0.44 o
   3  13  -4        4.18        4.74      0.69 o
  -8   1  -3        2.68        2.82      0.62 o
  -7   1  -3        0.77        1.19      0.35 o
  -6   1  -3        0.22        0.04      0.24 o
  -5   1  -3       12.39        9.15      0.51 o
  -4   1  -3      100.67       91.69      0.92 o
  -3   1  -3       29.23       27.71      0.49 o
  -2   1  -3       83.61       72.48      7.36 o
  -1   1  -3       63.15       67.00      1.72 o
   0   1  -3        2.92        3.19      0.13 o
   1   1  -3      152.52      134.70      6.25 o
   2   1  -3       15.86       15.89      0.95 o
   3   1  -3      362.44      359.28     17.44 o
   4   1  -3       14.06       15.72      0.37 o
   5   1  -3       49.89       50.75      1.09 o
   6   1  -3       61.36       59.44      1.06 o
   7   1  -3       48.26       51.27      1.06 o
  -8   2  -3        0.42        0.33      0.33 o
  -7   2  -3        0.51        0.22      0.31 o
  -6   2  -3        1.43        0.95      0.28 o
  -5   2  -3        6.80        8.24      0.53 o
  -4   2  -3      131.06      117.04      1.04 o
  -3   2  -3       51.22       45.72      6.04 o
  -2   2  -3       39.05       30.28      4.44 o
  -1   2  -3       46.14       53.03      1.44 o
   0   2  -3      107.32      110.27      5.28 o
   1   2  -3     1324.99     1276.82     57.02 o
   2   2  -3      105.00      111.64      6.06 o
   3   2  -3      175.37      180.50     10.85 o
   4   2  -3      255.04      281.41      2.12 o
   5   2  -3       79.81       89.31      1.25 o
   6   2  -3       87.31       85.82      1.31 o
  -8   3  -3        0.42        0.34      0.35 o
  -7   3  -3        1.39        1.06      0.35 o
  -6   3  -3        5.10        3.87      0.44 o
  -5   3  -3       99.21       81.68      1.10 o
  -4   3  -3       21.55       20.39      0.49 o
  -3   3  -3       63.18       57.30      1.39 o
  -2   3  -3       78.05       78.29      2.32 o
  -1   3  -3       63.30       72.24      4.04 o
   0   3  -3      419.99      424.91     16.48 o
   1   3  -3      145.59      137.76      7.20 o
   2   3  -3      491.44      485.84     25.88 o
   3   3  -3       29.28       29.87      4.24 o
   4   3  -3       97.06      116.69      1.43 o
   5   3  -3       17.92       19.15      0.69 o
   6   3  -3      172.46      186.92      2.12 o
   7   3  -3       24.39       23.83      0.94 o
   8   3  -3        5.19        5.24      0.62 o
  -7   4  -3        1.53        1.40      0.33 o
  -6   4  -3        6.10        4.57      0.42 o
  -5   4  -3       14.93       13.65      0.46 o
  -4   4  -3       79.77       71.84      1.72 o
  -3   4  -3       44.05       42.15      0.93 o
  -2   4  -3       58.81       57.63      2.07 o
  -1   4  -3      169.85      184.71      4.83 o
   0   4  -3      104.84      121.19      5.90 o
   1   4  -3      945.92      972.96     49.58 o
   2   4  -3      305.23      298.22     28.97 o
   3   4  -3       86.44      100.35      1.37 o
   4   4  -3       19.11       19.96      0.69 o
   5   4  -3       49.04       51.77      1.12 o
   6   4  -3       46.33       47.71      1.19 o
   7   4  -3       10.59       10.54      0.69 o
   8   4  -3        0.03       -0.25      0.37 o
  -7   5  -3        0.96        0.84      0.35 o
  -6   5  -3        0.49        0.59      0.31 o
  -5   5  -3       17.16       13.97      0.47 o
  -4   5  -3        1.06        0.92      0.25 o
  -3   5  -3       16.89       15.00      0.92 o
  -2   5  -3       17.76       17.39      1.02 o
  -1   5  -3       66.25       71.34      2.60 o
   0   5  -3       74.71       73.33      3.31 o
   1   5  -3       59.80       58.56      2.88 o
   2   5  -3       81.31       79.33      5.07 o
   3   5  -3        2.14        2.12      0.31 o
   4   5  -3       16.71       20.27      0.75 o
   5   5  -3       34.02       35.43      1.00 o
   6   5  -3       72.52       70.79      1.50 o
   7   5  -3        5.57        6.17      0.62 o
   8   5  -3        6.92        5.74      0.69 o
   9   5  -3        3.49        3.62      0.56 o
  -7   6  -3        0.27        0.22      0.35 o
  -6   6  -3        3.78        3.10      0.56 o
  -5   6  -3        0.73        0.78      0.26 o
  -4   6  -3        5.81        5.24      0.34 o
  -3   6  -3       13.98       13.84      0.82 o
  -2   6  -3       11.95        8.98      0.56 o
  -1   6  -3        2.11        2.42      0.27 o
   0   6  -3       17.66       15.41      1.07 o
   1   6  -3      112.10       91.04      8.84 o
   2   6  -3       16.31       14.90      0.65 o
   3   6  -3       25.13       17.77      1.31 o
   4   6  -3       14.38       15.59      0.75 o
   5   6  -3       11.47       10.79      0.69 o
   6   6  -3        0.66       -0.25      0.37 o
   7   6  -3        1.67        2.18      0.50 o
   8   6  -3        6.24        5.80      0.62 o
   9   6  -3        0.69        0.12      0.44 o
  -7   7  -3        0.23        0.31      0.33 o
  -6   7  -3        3.19        3.24      0.42 o
  -5   7  -3        1.75        1.56      0.31 o
  -4   7  -3        4.55        4.48      0.35 o
  -3   7  -3       54.55       50.78      2.03 o
  -2   7  -3      153.22      142.05      5.83 o
  -1   7  -3       25.91       22.92      1.32 o
   0   7  -3      156.56      129.26     14.43 o
   1   7  -3        3.22        2.43      0.17 o
   2   7  -3       31.34       26.04      2.48 o
   3   7  -3      100.06       97.98      1.68 o
   4   7  -3       25.29       30.25      1.06 o
   5   7  -3        5.80        5.18      0.62 o
   6   7  -3        4.89        4.12      0.56 o
   7   7  -3       11.58       12.60      0.87 o
   8   7  -3        5.09        4.80      0.69 o
   9   7  -3        2.06        2.31      0.62 o
  -6   8  -3        3.50        2.93      0.42 o
  -5   8  -3        2.86        1.88      0.33 o
  -4   8  -3       16.00       15.78      0.81 o
  -3   8  -3        1.89        1.98      0.22 o
  -2   8  -3       16.72       15.57      1.47 o
  -1   8  -3       14.06       12.60      1.47 o
   0   8  -3       36.43       36.07      2.74 o
   1   8  -3      149.60      128.95     14.91 o
   2   8  -3       26.95       21.68      1.96 o
   3   8  -3      164.92      159.23      2.25 o
   4   8  -3       10.21        8.86      0.69 o
   5   8  -3       53.71       51.52      1.43 o
   6   8  -3       13.04       12.16      0.87 o
   7   8  -3       29.38       28.07      1.25 o
   8   8  -3        0.63        0.81      0.50 o
  -3   9  -3        8.25        9.22      0.49 o
  -2   9  -3        3.46        4.14      0.33 o
  -1   9  -3        3.07        3.46      0.31 o
   0   9  -3        6.87        5.66      1.03 o
   1   9  -3       68.24       55.36      6.97 o
   2   9  -3       21.88       16.26      3.02 o
   3   9  -3       41.12       34.95      7.67 o
   4   9  -3       22.99       20.52      1.00 o
   5   9  -3       18.85       19.02      1.00 o
   6   9  -3        6.61        5.49      0.69 o
   7   9  -3        6.47        7.05      0.81 o
   8   9  -3        1.87        2.00      0.62 o
  -2  10  -3        1.54        1.37      0.37 o
  -1  10  -3        3.16        1.87      0.44 o
   0  10  -3       19.75       20.18      0.59 o
   1  10  -3        5.38        5.55      0.39 o
   2  10  -3       19.21       15.40      3.56 o
   3  10  -3       11.89        9.61      2.62 o
   4  10  -3        9.20        8.67      0.81 o
   5  10  -3        6.23        6.74      0.75 o
   6  10  -3        7.88        7.30      0.81 o
   7  10  -3        3.01        2.93      0.62 o
  -2  11  -3       18.20       16.84      0.87 o
  -1  11  -3        4.04        4.43      0.56 o
   0  11  -3       19.09       17.59      0.94 o
   1  11  -3       26.56       24.57      1.06 o
   2  11  -3        6.99        7.55      0.69 o
   3  11  -3       13.92       11.36      2.37 o
   4  11  -3       20.22       20.83      1.12 o
   5  11  -3        1.35        0.87      0.50 o
   6  11  -3        5.98        5.49      0.75 o
  -1  12  -3       16.19       17.09      1.00 o
   0  12  -3        9.28        7.73      0.75 o
   1  12  -3        0.77        1.37      0.44 o
   2  12  -3        8.17        7.67      0.75 o
   3  12  -3       10.19        9.48      0.81 o
   4  12  -3       20.71       20.71      1.19 o
   5  12  -3        3.51        3.80      0.75 o
   0  13  -3        6.65        5.74      0.69 o
   1  13  -3       12.28       11.23      0.87 o
   2  13  -3       10.55        9.85      0.87 o
   3  13  -3        6.74        7.86      0.87 o
   4  13  -3        0.10       -0.06      0.44 o
  -8   0  -2        6.67        5.05      0.69 o
  -7   0  -2       25.54       20.52      1.00 o
  -6   0  -2       59.44       50.83      1.43 o
  -5   0  -2       69.29       61.50      1.37 o
  -4   0  -2       44.64       36.17      1.00 o
  -3   0  -2       54.93       67.56      0.84 o
  -2   0  -2      139.22      103.35     17.60 o
  -1   0  -2       68.93       54.06      8.97 o
   0   0  -2     2518.85     2343.43    139.08 o
   1   0  -2     7468.39     6173.39    940.75 o
   2   0  -2      107.22       82.24      9.42 o
   3   0  -2       85.57       87.82      0.81 o
   4   0  -2      169.60      206.82      1.43 o
   5   0  -2      376.44      514.42      2.56 o
   6   0  -2      437.53      514.99      2.81 o
  -8   1  -2        0.90        0.56      0.44 o
  -7   1  -2        5.65        5.03      0.44 o
  -6   1  -2       19.10       15.78      0.62 o
  -5   1  -2      125.91      104.00      1.75 o
  -4   1  -2       64.14       59.88      1.09 o
  -3   1  -2      108.47       88.37      8.26 o
  -2   1  -2      297.20      247.93     28.76 o
  -1   1  -2       94.95       75.82      7.43 o
   0   1  -2     1981.81     1840.82     87.34 o
   1   1  -2     1929.12     1613.38     84.88 o
   2   1  -2     1090.58     1076.56     58.01 o
   3   1  -2      359.19      390.31      2.06 o
   4   1  -2      562.36      698.91      3.31 o
   5   1  -2       19.69       19.25      2.18 o
   6   1  -2       62.46       77.90      1.19 o
   7   1  -2       10.47       12.54      0.62 o
  -8   2  -2        0.72        0.30      0.33 o
  -7   2  -2        2.72        3.62      0.40 o
  -6   2  -2       55.10       42.39      0.93 o
  -5   2  -2       33.34       29.02      0.73 o
  -4   2  -2      170.93      152.63      1.06 o
  -3   2  -2       82.67       73.99      6.78 o
  -2   2  -2      655.79      597.77     47.92 o
  -1   2  -2      768.20      772.52     26.24 o
   0   2  -2     1867.69     1822.89     81.73 o
   1   2  -2     6456.80     5491.69    523.91 o
   2   2  -2      381.66      400.20     51.74 o
   3   2  -2      606.28      747.81      3.24 o
   4   2  -2      308.01      396.61      2.43 o
   5   2  -2      192.86      225.84      2.00 o
   6   2  -2       30.94       34.55      0.87 o
   7   2  -2       38.00       43.47      1.06 o
  -8   3  -2        7.98        6.80      0.57 o
  -7   3  -2       10.36        8.66      0.53 o
  -6   3  -2        1.99        1.55      0.31 o
  -5   3  -2      181.20      153.58      1.18 o
  -4   3  -2       43.53       39.08      0.56 o
  -3   3  -2      342.18      328.23     10.47 o
  -2   3  -2      125.05      120.04      3.40 o
  -1   3  -2      436.91      416.12     38.50 o
   0   3  -2      524.77      520.02     36.61 o
   1   3  -2       67.96       65.93      4.03 o
   2   3  -2       72.03       78.28     11.01 o
   3   3  -2      401.96      494.97      2.81 o
   4   3  -2       12.48       20.21      0.62 o
   5   3  -2      107.45      143.26      1.68 o
   6   3  -2      218.56      244.68      2.37 o
   7   3  -2       51.38       59.63      1.31 o
   8   3  -2       23.74       25.63      1.00 o
  -8   4  -2        1.76        1.93      0.42 o
  -7   4  -2        0.90        0.97      0.31 o
  -6   4  -2        1.16        0.59      0.26 o
  -5   4  -2       39.07       36.13      0.68 o
  -4   4  -2      113.27      101.60      2.60 o
  -3   4  -2      208.07      218.40     10.15 o
  -2   4  -2      306.82      288.28     13.72 o
  -1   4  -2       43.81       32.07      4.18 o
   0   4  -2      429.04      379.16     34.69 o
   1   4  -2      575.16      546.71     58.81 o
   2   4  -2      416.58      419.55     30.39 o
   3   4  -2      366.27      424.24      2.74 o
   4   4  -2      201.81      248.36      2.25 o
   5   4  -2       97.13      103.60      1.56 o
   6   4  -2        7.47        9.17      0.69 o
   7   4  -2       37.17       46.96      1.25 o
   8   4  -2       21.68       24.51      1.06 o
  -8   5  -2        1.77        1.56      0.41 o
  -7   5  -2        1.97        2.11      0.53 o
  -6   5  -2       21.51       17.89      0.64 o
  -5   5  -2       24.34       19.97      0.64 o
  -4   5  -2       12.51       12.20      0.76 o
  -3   5  -2       83.41       84.85      3.49 o
  -2   5  -2      408.40      324.39     34.54 o
  -1   5  -2      427.81      373.01     47.07 o
   0   5  -2      445.70      384.86     39.66 o
   1   5  -2      420.64      392.52     44.94 o
   2   5  -2        9.77       10.18      1.13 o
   3   5  -2      174.10      180.84     15.47 o
   4   5  -2      186.80      214.61      2.25 o
   5   5  -2      104.16      115.57      1.75 o
   6   5  -2      185.33      198.77      2.43 o
   7   5  -2       15.98       18.84      0.94 o
   8   5  -2        3.81        4.93      0.62 o
   9   5  -2        2.79        3.31      0.62 o
  -8   6  -2        7.76        7.11      0.87 o
  -7   6  -2        6.33        6.04      0.56 o
  -6   6  -2       17.16       15.36      0.64 o
  -5   6  -2       52.47       43.66      1.28 o
  -4   6  -2       29.86       29.24      1.21 o
  -3   6  -2      106.94       97.51      4.51 o
  -2   6  -2      182.43      148.48     17.40 o
  -1   6  -2       26.59       22.58      2.55 o
   0   6  -2       17.18       11.84      1.35 o
   1   6  -2      127.78      100.69     14.97 o
   2   6  -2       58.13       65.80      9.82 o
   3   6  -2      233.08      235.46     33.13 o
   4   6  -2       59.51       70.23      1.37 o
   5   6  -2       19.84       19.52      0.94 o
   6   6  -2       59.86       73.10      1.62 o
   7   6  -2       29.88       32.62      1.19 o
   8   6  -2        7.84        9.42      0.81 o
   9   6  -2        6.89        7.36      0.81 o
  -7   7  -2       14.81       13.49      0.68 o
  -6   7  -2        6.26        5.66      0.46 o
  -5   7  -2       37.42       34.02      2.31 o
  -4   7  -2        7.72        6.84      0.42 o
  -3   7  -2      130.02      121.82      6.67 o
  -2   7  -2       82.06       65.72      7.86 o
  -1   7  -2       89.72       68.25      7.57 o
   0   7  -2       65.96       46.00      7.52 o
   1   7  -2      328.97      262.46     42.50 o
   2   7  -2      248.93      241.23     42.52 o
   3   7  -2      148.17      118.76     34.09 o
   4   7  -2       51.53       58.32      1.37 o
   5   7  -2       53.48       57.63      1.43 o
   6   7  -2       15.94       16.15      0.87 o
   7   7  -2       21.43       23.51      1.06 o
   8   7  -2        1.61        1.06      0.50 o
   9   7  -2        1.48        1.43      0.62 o
  -7   8  -2        2.98        2.49      0.62 o
  -6   8  -2        0.79        0.44      0.44 o
  -5   8  -2       14.84       13.40      1.25 o
  -4   8  -2       35.81       32.35      2.15 o
  -3   8  -2       98.20       93.68      4.54 o
  -2   8  -2       19.61       16.79      0.86 o
  -1   8  -2       28.21       20.38      3.18 o
   0   8  -2      210.18      156.21     24.82 o
   1   8  -2       83.34       63.20     10.02 o
   2   8  -2      195.60      150.58     43.22 o
   3   8  -2      289.68      234.97     68.73 o
   4   8  -2        5.56        5.94      1.62 o
   5   8  -2       20.93       20.71      0.94 o
   6   8  -2       23.92       26.76      1.19 o
   7   8  -2        4.53        6.42      0.75 o
   8   8  -2        4.16        4.93      0.69 o
  -6   9  -2        4.46        4.37      0.69 o
  -5   9  -2        0.93        0.37      0.44 o
  -2   9  -2       20.88       21.21      0.81 o
  -1   9  -2       36.33       36.14      2.59 o
   0   9  -2       51.19       43.06      6.73 o
   1   9  -2       61.51       45.59     13.35 o
   2   9  -2       72.82       58.38     17.09 o
   3   9  -2       76.46       64.56     20.15 o
   4   9  -2       52.85       45.44     11.79 o
   5   9  -2        1.66        1.43      0.50 o
   6   9  -2       12.50       13.04      0.87 o
   7   9  -2       20.11       21.14      1.12 o
   8   9  -2        9.56       11.85      1.06 o
  -2  10  -2       55.17       51.77      1.31 o
  -1  10  -2        9.96       10.23      0.69 o
   0  10  -2      104.92       77.99     24.39 o
   1  10  -2       17.69       13.45      3.84 o
   2  10  -2       21.75       16.56      3.21 o
   3  10  -2        1.21        1.21      0.25 o
   4  10  -2       90.02       73.21     22.95 o
   5  10  -2       14.21       14.78      1.00 o
   6  10  -2       14.56       16.90      1.06 o
   7  10  -2        7.01        7.98      0.94 o
  -1  11  -2       37.88       32.00      1.12 o
   0  11  -2       90.41       86.32      1.81 o
   1  11  -2        7.59        5.47      1.53 o
   2  11  -2       19.98       16.94      4.27 o
   3  11  -2       21.16       18.20      5.02 o
   4  11  -2        5.22        4.60      1.50 o
   5  11  -2       18.38       20.21      1.12 o
   6  11  -2        5.74        4.74      0.75 o
  -1  12  -2       46.10       42.04      1.31 o
   0  12  -2        4.04        4.49      0.56 o
   1  12  -2        3.79        3.80      0.56 o
   2  12  -2        2.29        2.31      0.34 o
   3  12  -2        1.28        1.41      0.30 o
   4  12  -2        8.34        9.85      0.87 o
   5  12  -2       11.32       13.78      1.06 o
   0  13  -2       12.36       12.16      0.87 o
   1  13  -2       18.36       20.21      1.06 o
   2  13  -2        0.35        0.25      0.44 o
   3  13  -2        8.09        8.48      0.87 o
   4  13  -2        1.63        1.87      0.56 o
   0  14  -2        3.09        3.43      0.62 o
   1  14  -2        7.48        6.99      0.81 o
   2  14  -2       21.95       22.33      1.19 o
  -9   1  -1        2.14        1.74      0.40 o
  -8   1  -1        0.29        0.03      0.26 o
  -7   1  -1        1.65        1.27      0.28 o
  -6   1  -1       13.98       10.74      0.51 o
  -5   1  -1       59.69       58.45      0.90 o
  -4   1  -1       13.57       13.18      0.56 o
  -3   1  -1      710.76      751.35     19.57 o
  -2   1  -1       33.53       31.67      2.44 o
  -1   1  -1       34.75       32.93      2.76 o
   0   1  -1      556.56      568.91     13.74 o
   1   1  -1     1353.57     1411.05    209.09 o
   2   1  -1      653.67      888.02      5.05 o
   3   1  -1       31.63       43.96      0.44 o
   4   1  -1      529.13      741.97     22.60 o
   5   1  -1       25.00       30.16      2.35 o
   6   1  -1       98.36      117.61      2.31 o
  -9   2  -1        1.17        1.03      0.44 o
  -8   2  -1        1.08        0.47      0.31 o
  -7   2  -1        4.59        3.40      0.41 o
  -6   2  -1       40.47       37.18      0.81 o
  -5   2  -1       60.59       53.44      2.87 o
  -4   2  -1       40.89       45.17      1.44 o
  -3   2  -1       66.57       83.69      1.16 o
  -2   2  -1       17.60       17.65      0.51 o
  -1   2  -1      176.26      165.96     15.36 o
   0   2  -1     6122.19     3474.04    394.73 o
   1   2  -1     2495.06     2272.05    285.60 o
   2   2  -1       24.13       31.62      0.56 o
   3   2  -1      423.70      586.73      2.49 o
   4   2  -1      266.77      406.82      5.27 o
   5   2  -1        9.23       13.09      0.35 o
   6   2  -1       54.12       63.69      1.22 o
   7   2  -1       40.09       44.84      1.12 o
  -9   3  -1        1.25        0.56      0.37 o
  -8   3  -1        1.22        0.94      0.31 o
  -7   3  -1        3.79        2.82      0.35 o
  -6   3  -1       81.57       63.54      2.09 o
  -5   3  -1      146.84      128.19      4.86 o
  -4   3  -1        8.96        7.32      0.26 o
  -3   3  -1       56.71       62.23      1.89 o
  -2   3  -1       26.79       34.42      0.94 o
  -1   3  -1      248.57      266.04     14.84 o
   0   3  -1        1.60        2.23      0.39 o
   1   3  -1      801.35      766.43    117.77 o
   2   3  -1      110.36      121.80     22.95 o
   3   3  -1       55.90       87.82      1.19 o
   4   3  -1       59.03       77.50      2.84 o
   5   3  -1       50.47       66.46      0.60 o
   6   3  -1       34.49       45.34      1.12 o
   7   3  -1       14.24       16.22      0.81 o
   8   3  -1        2.72        3.74      0.56 o
  -9   4  -1        3.94        3.38      0.49 o
  -8   4  -1        0.42        0.16      0.41 o
  -7   4  -1        2.80        1.77      0.30 o
  -6   4  -1       16.95       12.57      0.59 o
  -5   4  -1       25.72       21.34      0.46 o
  -4   4  -1        0.35        0.47      0.17 o
  -3   4  -1       20.46       23.50      0.94 o
  -2   4  -1      200.09      234.43     10.85 o
  -1   4  -1       16.10       19.36      2.09 o
   0   4  -1      411.78      441.99     54.52 o
   1   4  -1      268.67      297.20     48.84 o
   2   4  -1      159.67      193.53     37.32 o
   3   4  -1       47.84       67.17      2.56 o
   4   4  -1        3.24        4.05      0.37 o
   5   4  -1      143.81      178.56      2.06 o
   6   4  -1        0.29        0.81      0.37 o
   7   4  -1        3.16        3.12      0.50 o
   8   4  -1        0.34        0.37      0.44 o
  -8   5  -1        1.19        0.66      0.44 o
  -7   5  -1        0.31        0.06      0.26 o
  -6   5  -1        0.30        0.05      0.24 o
  -5   5  -1       66.77       57.95      2.43 o
  -4   5  -1      101.84       89.58      3.95 o
  -3   5  -1      117.97      112.71      5.81 o
  -2   5  -1       76.52       81.64      5.10 o
  -1   5  -1      310.43      306.17     38.28 o
   0   5  -1      123.82      147.03     17.57 o
   1   5  -1       18.52       19.64      3.11 o
   2   5  -1      126.50      151.66     27.70 o
   3   5  -1      106.21      159.20      1.19 o
   4   5  -1       13.31       15.90      0.69 o
   5   5  -1       47.96       50.52      1.25 o
   6   5  -1      115.64      132.85      2.06 o
   7   5  -1        3.50        4.93      0.56 o
   8   5  -1        6.68        7.73      0.75 o
   9   5  -1        2.69        3.74      0.69 o
  -8   6  -1        0.06        0.03      0.33 o
  -7   6  -1        1.94        2.30      0.41 o
  -6   6  -1       11.61       10.47      0.94 o
  -5   6  -1       29.25       27.83      1.56 o
  -4   6  -1      156.94      144.75      6.05 o
  -3   6  -1        9.67       12.37      0.66 o
  -2   6  -1      189.88      185.74     21.78 o
  -1   6  -1       22.78       19.31      2.30 o
   0   6  -1      172.78      199.22     27.17 o
   1   6  -1       71.39       84.68     17.03 o
   2   6  -1      159.78      191.53     36.06 o
   3   6  -1       21.42       26.82      4.64 o
   4   6  -1       36.94       30.91     11.13 o
   5   6  -1      159.82      176.13      2.31 o
   6   6  -1        7.82        8.54      0.75 o
   7   6  -1        3.69        5.18      0.62 o
   8   6  -1        3.84        3.93      0.69 o
   9   6  -1        1.38        0.87      0.56 o
  -8   7  -1        2.83        2.00      0.62 o
  -7   7  -1        0.30       -0.44      0.44 o
  -6   7  -1        2.74        2.14      0.33 o
  -5   7  -1       22.01       19.09      1.53 o
  -4   7  -1       60.45       56.01      6.11 o
  -3   7  -1       36.18       30.77      2.91 o
  -2   7  -1       37.12       33.46      4.10 o
  -1   7  -1       84.19       83.56     10.79 o
   0   7  -1       79.69       90.36     12.23 o
   1   7  -1       83.61       76.97     31.56 o
   2   7  -1       24.64       26.12      5.06 o
   3   7  -1       22.33       21.66      8.42 o
   4   7  -1       28.70       25.19      8.01 o
   5   7  -1      118.88      137.34      2.18 o
   6   7  -1       26.11       29.38      1.19 o
   7   7  -1        0.52        0.50      0.50 o
   8   7  -1        1.12        0.44      0.56 o
  -7   8  -1        2.49        2.43      0.62 o
  -6   8  -1        0.78        0.06      0.37 o
  -5   8  -1        1.65        0.94      0.37 o
  -4   8  -1       43.30       41.41      1.12 o
  -3   8  -1       42.64       35.07      3.59 o
  -2   8  -1       15.55       15.78      1.61 o
  -1   8  -1       41.83       36.15      5.80 o
   0   8  -1       61.46       53.04      9.43 o
   1   8  -1       47.64       40.43     15.56 o
   2   8  -1       49.41       38.05     13.35 o
   3   8  -1       71.30       63.90     24.51 o
   4   8  -1       14.07       11.46      3.31 o
   5   8  -1       10.15        7.63      2.49 o
   6   8  -1        3.74        4.43      0.62 o
   7   8  -1        6.84        6.92      0.87 o
   8   8  -1        0.49        0.44      0.62 o
  -7   9  -1        5.90        6.42      0.81 o
  -6   9  -1        0.23        0.31      0.44 o
  -5   9  -1       19.72       17.71      0.94 o
  -4   9  -1        1.16        0.87      0.37 o
  -3   9  -1       43.04       45.41      1.12 o
  -2   9  -1       15.25       10.24      2.90 o
  -1   9  -1        9.59        7.38      2.06 o
   0   9  -1        3.67        2.52      0.90 o
   1   9  -1       40.57       33.80     11.23 o
   2   9  -1       56.83       45.62     17.28 o
   3   9  -1       35.88       29.11      9.73 o
   4   9  -1       10.52        9.11      2.87 o
   5   9  -1        4.49        3.74      1.31 o
   6   9  -1        2.90        3.18      0.62 o
   7   9  -1        0.47        0.69      0.56 o
   8   9  -1        1.02        0.81      0.69 o
  -2  10  -1       55.82       52.70      1.25 o
  -1  10  -1       13.52        9.92      4.37 o
   0  10  -1       64.29       52.99     18.27 o
   1  10  -1       17.92       12.35      3.96 o
   2  10  -1       77.51       61.68     20.08 o
   3  10  -1      102.28       91.98     30.81 o
   4  10  -1        1.97        1.44      0.31 o
   5  10  -1        5.44        4.49      1.37 o
   6  10  -1        7.80        9.60      0.94 o
   7  10  -1        2.85        4.05      0.81 o
  -1  11  -1       60.03       68.11      1.50 o
   0  11  -1       25.75       17.84      5.71 o
   1  11  -1        6.91        5.27      1.65 o
   2  11  -1       27.64       23.62      7.70 o
   3  11  -1       12.16       10.15      3.71 o
   4  11  -1        5.63        5.42      2.03 o
   5  11  -1        0.45       -0.37      0.44 o
   6  11  -1        1.23        1.68      0.69 o
  -1  12  -1       19.50       19.65      0.94 o
   0  12  -1        5.08        5.74      0.62 o
   1  12  -1       16.30       14.82      4.90 o
   2  12  -1        3.01        2.04      0.69 o
   3  12  -1        0.14        0.04      0.24 o
   4  12  -1        6.30        7.23      0.81 o
   5  12  -1        4.05        4.99      0.75 o
   0  13  -1       22.04       22.76      1.06 o
   1  13  -1        8.64        7.48      0.75 o
   2  13  -1       10.30       13.72      1.00 o
   3  13  -1       14.77       15.59      1.00 o
   4  13  -1        0.12        0.00      0.50 o
   0  14  -1        2.28        2.93      0.62 o
   1  14  -1        5.96        5.74      0.69 o
   2  14  -1        2.57        2.81      0.62 o
  -9   0   0        1.24        1.12      0.50 o
  -8   0   0        6.39        5.36      0.62 o
  -7   0   0       73.70       53.39      1.43 o
  -6   0   0      161.80      141.08      2.06 o
  -5   0   0      140.28      137.09      1.81 o
  -4   0   0      263.41      328.72     10.88 o
  -3   0   0      454.93      521.69     14.06 o
  -2   0   0     1671.63     1850.64     29.06 o
  -1   0   0      889.18     1027.73      8.67 o
   3   0   0      454.71      372.04      2.06 o
   4   0   0      253.62      305.17      2.06 o
   5   0   0      137.34      134.84      1.50 o
   6   0   0      162.38      117.38      1.56 o
   7   0   0       75.76       79.27      1.43 o
  -9   1   0        4.46        3.04      0.65 o
  -8   1   0       22.02       17.85      0.71 o
  -7   1   0       11.34        8.35      0.51 o
  -6   1   0      110.59       94.06      1.17 o
  -5   1   0      102.07       89.43      1.78 o
  -4   1   0      356.42      370.10      3.01 o
  -3   1   0       91.47      102.64      3.11 o
  -2   1   0      642.46      649.05     58.28 o
  -1   1   0      781.20      784.30    119.87 o
   0   1   0      176.58      110.06      2.78 o
   1   1   0      788.37      842.29    198.12 o
   2   1   0      634.08      815.41     36.20 o
   3   1   0       84.94      113.57      5.71 o
   4   1   0      358.60      467.67      8.87 o
   5   1   0      101.25      116.43      2.26 o
   6   1   0      112.85      131.36      2.60 o
   7   1   0       10.62       10.08      0.46 o
  -9   2   0        3.85        3.10      0.44 o
  -8   2   0       13.21       11.06      0.57 o
  -7   2   0       10.85        9.74      0.49 o
  -6   2   0       37.63       32.59      0.75 o
  -5   2   0      149.52      136.05      1.93 o
  -4   2   0       68.77       73.12      3.21 o
  -3   2   0       75.24       65.97      3.58 o
  -2   2   0       85.77       81.32      7.08 o
  -1   2   0      130.93      130.55     21.45 o
   0   2   0       34.35       30.37      7.32 o
   1   2   0      134.58      141.93     34.08 o
   2   2   0       86.33       89.55     17.22 o
   3   2   0       79.06       79.36      5.04 o
   4   2   0       66.53       85.53      3.48 o
   5   2   0      150.07      180.84      3.74 o
   6   2   0       38.91       46.38      0.59 o
   7   2   0       10.12       13.33      0.81 o
   8   2   0       13.28       15.03      0.87 o
  -9   3   0        3.41        2.64      0.42 o
  -8   3   0        0.37        0.16      0.41 o
  -7   3   0        5.18        4.59      0.40 o
  -6   3   0        8.69        7.15      0.44 o
  -5   3   0       54.70       60.65      8.30 o
  -4   3   0       34.02       25.87      1.62 o
  -3   3   0     1103.67     1158.18     54.44 o
  -2   3   0      218.10      230.43     17.76 o
  -1   3   0      798.07      711.21    113.40 o
   0   3   0     1963.19     1614.32    264.76 o
   1   3   0      803.69      596.11    326.63 o
   2   3   0      213.75      223.79     47.64 o
   3   3   0     1108.25     1209.28    167.54 o
   4   3   0       35.50       32.21      1.92 o
   5   3   0       53.38       65.97      1.73 o
   6   3   0        9.69       11.11      0.59 o
   7   3   0        5.26        6.59      0.42 o
   8   3   0        0.39        0.94      0.44 o
  -9   4   0        2.17        0.94      0.35 o
  -8   4   0        6.57        5.54      0.48 o
  -7   4   0       13.92       11.47      0.81 o
  -6   4   0       41.62       36.21      1.06 o
  -5   4   0      225.54      211.31     15.37 o
  -4   4   0      143.34      138.97      5.94 o
  -3   4   0      697.27      753.19     45.16 o
  -2   4   0      703.90      783.78     58.93 o
  -1   4   0       49.25       54.33      6.86 o
   0   4   0      180.43      183.59     26.00 o
   1   4   0       53.83       54.81     23.64 o
   2   4   0      698.93      706.91    295.20 o
   3   4   0      699.38      784.96    163.57 o
   4   4   0      144.91      149.10     13.96 o
   5   4   0      227.12      264.17     10.87 o
   6   4   0       40.00       46.25      0.88 o
   7   4   0       13.61       15.71      1.06 o
   8   4   0        6.34        7.61      0.81 o
  -9   5   0        0.94        0.85      0.37 o
  -8   5   0       12.04       11.51      1.03 o
  -7   5   0       13.30       11.86      0.55 o
  -6   5   0      161.62      143.49      2.74 o
  -5   5   0      154.98      141.64     10.23 o
  -4   5   0       50.65       50.17      3.36 o
  -3   5   0      154.79      158.17     10.39 o
  -2   5   0      111.49      112.71     10.13 o
  -1   5   0      569.41      593.31     90.24 o
   0   5   0      453.39      525.82     75.44 o
   1   5   0      579.65      567.52    250.79 o
   2   5   0      114.66      105.51     42.63 o
   3   5   0      157.01      154.94     57.44 o
   4   5   0       49.54       46.12      8.19 o
   5   5   0      151.81      176.25      5.55 o
   6   5   0      160.64      191.85      2.49 o
   7   5   0       13.28       17.84      0.94 o
   8   5   0       11.84       15.78      1.00 o
   9   5   0        1.02        0.94      0.56 o
  -8   6   0        1.93        1.87      0.62 o
  -7   6   0        7.94        7.11      0.49 o
  -6   6   0       15.98       14.59      1.03 o
  -5   6   0        0.91        0.79      0.24 o
  -4   6   0       77.56       71.12      8.76 o
  -3   6   0      188.18      182.60     13.56 o
  -2   6   0      187.55      174.37     16.14 o
  -1   6   0      735.84      730.95    109.86 o
   0   6   0       69.06       56.72     11.31 o
   1   6   0      731.18      668.48    284.19 o
   2   6   0      183.61      156.33     67.70 o
   3   6   0      191.35      178.09     66.11 o
   4   6   0       76.65       67.94     23.61 o
   5   6   0        0.83        0.86      0.53 o
   6   6   0       16.93       21.02      1.06 o
   7   6   0        7.93       10.35      0.81 o
   8   6   0        2.02        2.87      0.62 o
  -8   7   0        7.21        6.86      0.81 o
  -7   7   0       15.62       15.09      1.00 o
  -6   7   0        3.52        3.68      0.56 o
  -5   7   0      122.31      126.30      2.00 o
  -4   7   0       13.96       13.34      1.78 o
  -3   7   0       70.35       64.55      5.68 o
  -2   7   0      117.06      116.95     15.78 o
  -1   7   0       31.26       30.80      4.41 o
   0   7   0       44.62       38.33      7.46 o
   1   7   0       28.78       30.53      6.52 o
   2   7   0      116.06      115.20     49.08 o
   3   7   0       70.27       59.59     23.54 o
   4   7   0       14.53       12.86      4.83 o
   5   7   0      124.17      115.67     42.72 o
   6   7   0        3.14        4.12      0.62 o
   7   7   0       15.76       18.96      1.06 o
   8   7   0        7.41       10.04      1.00 o
  -8   8   0        5.95        5.55      0.81 o
  -7   8   0       12.16       11.79      0.87 o
  -6   8   0       14.73       13.91      0.87 o
  -5   8   0       19.46       18.84      0.94 o
  -4   8   0       72.45       77.34      1.50 o
  -3   8   0      144.15      127.12     44.25 o
  -2   8   0       62.69       56.49     10.31 o
  -1   8   0       77.70       76.37     14.99 o
   0   8   0       32.06       26.54      5.15 o
   1   8   0       77.84       69.21     30.16 o
   2   8   0       59.26       48.12     20.15 o
   3   8   0      143.93      136.55     54.64 o
   4   8   0       75.28       65.18     24.17 o
   5   8   0       18.28       15.02      5.58 o
   6   8   0       14.96       18.34      1.06 o
   7   8   0       12.09       14.59      1.06 o
   8   8   0        5.82        7.98      0.94 o
  -7   9   0        1.68        1.68      0.56 o
  -6   9   0        2.31        2.06      0.50 o
  -5   9   0        3.93        3.93      0.56 o
  -4   9   0       69.16       60.15     19.83 o
  -3   9   0       88.22       74.22     27.13 o
  -2   9   0      181.76      159.49     29.47 o
  -1   9   0      155.58      125.57     43.81 o
   0   9   0      133.72       99.91     39.60 o
   1   9   0      152.17      128.84     54.70 o
   2   9   0      180.24      147.17     59.34 o
   3   9   0       87.76       77.75     30.00 o
   4   9   0       68.91       63.77     23.92 o
   5   9   0        4.41        3.86      1.37 o
   6   9   0        2.37        2.87      0.62 o
   7   9   0        1.62        2.43      0.69 o
  -7  10   0        1.33        1.37      0.56 o
  -6  10   0       19.24       20.58      1.06 o
  -5  10   0       22.40       22.08      1.00 o
  -3  10   0        0.31        0.00      0.25 o
  -2  10   0       80.86       63.93     20.74 o
  -1  10   0       66.49       56.21     21.14 o
   0  10   0       21.83       16.66      6.30 o
   1  10   0       67.51       59.54     25.48 o
   2  10   0       81.60       69.04     29.06 o
   3  10   0        0.45        0.09      0.22 o
   4  10   0       23.06       20.34      6.80 o
   5  10   0       22.11       24.07      1.19 o
   6  10   0       19.19       22.58      1.25 o
   7  10   0        1.23        1.81      0.75 o
  -2  11   0       12.48        6.99      0.56 o
  -1  11   0       11.68        9.08      3.56 o
   0  11   0       55.60       48.25     19.09 o
   1  11   0       12.49        8.89      2.84 o
   2  11   0       13.16       10.35      4.33 o
   3  11   0       10.58        9.32      3.68 o
   4  11   0        6.52        5.80      0.75 o
   5  11   0        9.21       12.10      1.00 o
   6  11   0        4.61        5.43      0.81 o
  -1  12   0       27.34       22.50      8.36 o
   0  12   0        5.32        3.71      1.40 o
   1  12   0       27.34       21.66      8.89 o
   2  12   0       10.60        8.70      2.93 o
   3  12   0       10.86       11.60      0.94 o
   4  12   0        8.86       11.73      1.00 o
   5  12   0        1.52        1.19      0.62 o
   0  13   0        1.22        1.07      0.25 o
   1  13   0       18.62       14.68      5.39 o
   2  13   0        9.77       10.23      0.87 o
   3  13   0        2.69        3.18      0.69 o
   4  13   0        7.95       10.54      1.00 o
   0  14   0        9.61       10.98      0.87 o
   1  14   0        5.28        5.61      0.75 o
   2  14   0        4.95        5.80      0.75 o
 -10   1   1        2.14        1.99      0.46 o
  -9   1   1        1.15        1.45      0.37 o
  -8   1   1        7.08        5.99      0.49 o
  -7   1   1       14.13       12.54      0.55 o
  -6   1   1       98.24       87.94      1.12 o
  -5   1   1       25.10       25.09      0.81 o
  -4   1   1      528.83      633.51     20.87 o
  -3   1   1       31.87       39.44      1.40 o
  -2   1   1      654.14      836.18     21.77 o
  -1   1   1     1351.90     1614.00      8.23 o
   0   1   1      555.77      483.52    110.86 o
   1   1   1       34.74       32.50      6.47 o
   2   1   1       33.46       33.56      2.84 o
   3   1   1      709.86      899.31     33.16 o
   4   1   1       13.65       15.86      0.60 o
   5   1   1       59.76       70.76      4.30 o
   6   1   1       13.98       11.41      2.81 o
   7   1   1        1.64        1.83      0.28 o
 -10   2   1        3.25        3.03      0.49 o
  -9   2   1        0.14        0.41      0.31 o
  -8   2   1        0.02       -0.22      0.28 o
  -7   2   1       39.87       31.17      0.77 o
  -6   2   1       53.75       49.77      1.72 o
  -5   2   1        9.42       10.14      0.90 o
  -4   2   1      267.95      331.50     20.05 o
  -3   2   1      424.70      525.11     30.29 o
  -2   2   1       23.81       24.28      4.17 o
  -1   2   1     2490.60     2204.91    493.45 o
   0   2   1     6122.71     3155.37    732.03 o
   1   2   1      175.23      175.28     39.33 o
   2   2   1       17.79       44.42     26.79 o
   3   2   1       66.94       92.28     16.58 o
   4   2   1       40.64       47.93      5.96 o
   5   2   1       60.31       67.65      2.58 o
   6   2   1       40.56       48.87      0.99 o
   7   2   1        4.64        5.38      0.42 o
   8   2   1        1.08        2.00      0.56 o
  -9   3   1        0.89        0.48      0.33 o
  -8   3   1        2.66        2.25      0.37 o
  -7   3   1       14.43       12.75      0.65 o
  -6   3   1       34.67       34.61      1.72 o
  -5   3   1       50.06       51.60      2.78 o
  -4   3   1       59.62       63.71      4.86 o
  -3   3   1       56.74       75.26      7.92 o
  -2   3   1      109.40      135.95      9.24 o
  -1   3   1      804.07      741.93    184.21 o
   0   3   1        1.50        1.40      0.25 o
   1   3   1      247.94      272.89     62.72 o
   2   3   1       27.06       36.64      7.83 o
   3   3   1       55.95       63.78      9.28 o
   4   3   1        9.23        8.36      0.80 o
   5   3   1      147.09      161.18      6.40 o
   6   3   1       81.87       90.00      1.78 o
   7   3   1        3.75        3.99      0.40 o
   8   3   1        1.24        1.68      0.56 o
  -9   4   1        0.33        0.25      0.33 o
  -8   4   1        0.35        0.12      0.26 o
  -7   4   1        3.27        2.80      0.37 o
  -6   4   1        0.32        0.60      0.34 o
  -5   4   1      144.20      135.26     11.16 o
  -4   4   1        3.23        2.94      0.34 o
  -3   4   1       48.37       53.33      5.08 o
  -2   4   1      161.41      199.46     16.07 o
  -1   4   1      265.92      310.51     68.47 o
   0   4   1      415.40      429.09    103.99 o
   1   4   1       16.62       24.01      5.43 o
   2   4   1      201.92      253.69     57.85 o
   3   4   1       20.52       25.90      5.76 o
   4   4   1        0.40        0.68      0.14 o
   5   4   1       26.09       26.73      1.38 o
   6   4   1       17.20       17.62      0.62 o
   7   4   1        2.75        2.89      0.37 o
   8   4   1        0.44        0.31      0.50 o
   9   4   1        3.95        6.49      0.87 o
  -9   5   1        2.65        2.49      0.62 o
  -8   5   1        6.78        6.38      0.69 o
  -7   5   1        3.62        3.89      0.37 o
  -6   5   1      114.94      100.05      6.83 o
  -5   5   1       48.62       42.72      3.80 o
  -4   5   1       12.79       11.85      1.53 o
  -3   5   1      105.01      124.37      9.79 o
  -2   5   1      126.55      139.65     18.48 o
  -1   5   1       17.72       20.93      4.12 o
   0   5   1      123.80      144.73     61.75 o
   1   5   1      312.86      373.28     90.81 o
   2   5   1       75.10       86.85     20.52 o
   3   5   1      117.53      122.73     26.30 o
   4   5   1      102.07       92.88     13.85 o
   5   5   1       66.09       64.78     12.21 o
   6   5   1        0.29        0.75      0.28 o
   7   5   1        0.28        0.31      0.44 o
   8   5   1        1.15        1.81      0.56 o
  -9   6   1        1.43        1.12      0.56 o
  -8   6   1        3.88        2.68      0.62 o
  -7   6   1        3.58        3.31      0.56 o
  -6   6   1        8.08        7.16      0.43 o
  -5   6   1      158.64      141.13     13.78 o
  -4   6   1       36.73       32.85      4.58 o
  -3   6   1       20.52       21.79      1.88 o
  -2   6   1      158.56      177.67     23.13 o
  -1   6   1       70.47       85.70     17.79 o
   0   6   1      173.29      221.05     47.10 o
   1   6   1       22.38       20.13      9.32 o
   2   6   1      189.71      224.23     54.67 o
   3   6   1        9.57       13.67      2.97 o
   4   6   1      155.37      158.33     33.27 o
   5   6   1       29.53       30.70      6.58 o
   6   6   1       11.37       15.01      0.62 o
   7   6   1        1.88        2.99      0.56 o
   8   6   1        0.07        1.06      0.62 o
  -8   7   1        1.12        0.50      0.50 o
  -7   7   1        0.48        0.87      0.50 o
  -6   7   1       25.93       24.51      1.06 o
  -5   7   1      119.17      124.24      2.00 o
  -4   7   1       29.03       33.87      1.00 o
  -3   7   1       22.96       26.80      2.84 o
  -2   7   1       23.93       24.57      4.62 o
  -1   7   1       82.08       99.57     19.94 o
   0   7   1       78.53       96.70     21.19 o
   1   7   1       85.99       89.89     40.29 o
   2   7   1       38.07       36.18     15.90 o
   3   7   1       37.10       39.42      8.58 o
   4   7   1       60.15       62.18     13.69 o
   5   7   1       21.77       22.14      4.51 o
   6   7   1        2.78        3.68      0.62 o
   7   7   1        0.30        0.31      0.56 o
   8   7   1        2.86        3.99      0.75 o
  -8   8   1        0.54       -0.25      0.56 o
  -7   8   1        6.96        5.99      0.75 o
  -6   8   1        3.60        4.24      0.62 o
  -5   8   1       10.45       10.98      0.81 o
  -4   8   1       14.21       15.53      0.81 o
  -3   8   1       71.00       66.34     25.29 o
  -2   8   1       50.91       46.71      8.84 o
  -1   8   1       48.33       54.08     11.27 o
   0   8   1       63.17       68.82     14.40 o
   1   8   1       41.54       40.08     18.55 o
   2   8   1       14.96       15.81      6.46 o
   3   8   1       43.42       37.03     14.38 o
   4   8   1       43.55       37.22     14.66 o
   5   8   1        1.68        1.31      0.50 o
   6   8   1        0.84        1.06      0.56 o
   7   8   1        2.54        4.30      0.81 o
  -8   9   1        0.98        0.31      0.62 o
  -7   9   1        0.45       -0.12      0.50 o
  -6   9   1        3.05        3.31      0.62 o
  -5   9   1        4.69        5.36      0.69 o
  -4   9   1       10.23        7.52      2.37 o
  -3   9   1       35.91       31.48     11.13 o
  -2   9   1       57.87       56.60     10.90 o
  -1   9   1       40.89       44.55      9.12 o
   0   9   1        3.32        2.94      1.34 o
   1   9   1        9.41        8.91      4.30 o
   2   9   1       14.56       11.79      5.55 o
   3   9   1       43.34       38.62     15.94 o
   4   9   1        1.07        0.67      0.44 o
   5   9   1       20.16       16.90      6.89 o
   6   9   1        0.23       -0.12      0.50 o
   7   9   1        5.86        7.05      0.87 o
  -7  10   1        2.82        2.12      0.62 o
  -6  10   1        7.92        8.42      0.81 o
  -5  10   1        5.62        6.11      0.69 o
  -4  10   1        1.80        1.35      0.53 o
  -3  10   1      101.59       95.40     36.11 o
  -2  10   1       77.98       39.92      1.12 o
  -1  10   1       17.85       13.70      5.24 o
   0  10   1       63.26       57.55     22.58 o
   1  10   1       13.24       10.94      5.27 o
   2  10   1       54.61       47.40     21.61 o
   3  10   1        8.64        9.80      4.21 o
   4  10   1       18.16       14.94      6.30 o
   5  10   1        2.06        2.87      0.62 o
   6  10   1        0.37        0.69      0.62 o
  -3  11   1       12.31        6.86      0.56 o
  -2  11   1       27.31       14.47      0.75 o
  -1  11   1        7.14        6.79      2.46 o
   0  11   1       26.55       20.44      9.04 o
   1  11   1       58.74       57.40     25.54 o
   2  11   1       29.05       26.08     10.67 o
   3  11   1        6.52        6.19      2.37 o
   4  11   1       18.62       22.45      1.25 o
   5  11   1        1.39        1.25      0.62 o
  -3  12   1        0.15       -0.06      0.25 o
  -2  12   1        3.30        2.06      0.37 o
  -1  12   1       16.05       10.54      0.69 o
   0  12   1        4.76        3.60      1.53 o
   1  12   1       20.02       16.96      5.99 o
   2  12   1       27.97       36.49      1.43 o
   3  12   1        1.37        1.81      0.62 o
   4  12   1        0.18        0.31      0.50 o
   5  12   1        4.42        5.74      0.87 o
  -2  13   1       10.65        6.42      0.62 o
  -1  13   1        8.40        3.31      0.50 o
   0  13   1       22.27       25.95      1.12 o
   1  13   1        4.40        3.99      0.62 o
   2  13   1        0.33        0.00      0.50 o
   3  13   1        9.98       12.22      1.06 o
   1  14   1        4.51        5.99      0.75 o
 -10   0   2       14.43       13.22      1.00 o
  -9   0   2       12.51        9.98      0.81 o
  -8   0   2       14.33       13.78      0.81 o
  -7   0   2       71.22       63.31      1.43 o
  -6   0   2      434.50      430.29      3.31 o
  -5   0   2      379.19      485.03     29.47 o
  -4   0   2      175.30      227.90     11.23 o
  -3   0   2       91.27      101.97      1.12 o
  -2   0   2      111.64      136.15      1.12 o
   0   0   2     2507.72     1550.26      9.73 o
   1   0   2       66.87       53.62      9.83 o
   2   0   2      146.00      124.50     17.01 o
   3   0   2       57.93       82.60      2.68 o
   4   0   2       45.93       44.30      1.06 o
   5   0   2       67.32       77.14      3.06 o
   6   0   2       58.50       67.09      2.37 o
   7   0   2       25.27       30.37      1.78 o
 -10   1   2        5.23        4.81      0.81 o
  -9   1   2        2.92        2.93      0.42 o
  -8   1   2       26.79       21.50      0.68 o
  -7   1   2        9.57        9.84      0.51 o
  -6   1   2       62.78       65.85      3.12 o
  -5   1   2       18.50       17.40      0.40 o
  -4   1   2      565.29      757.45     27.37 o
  -3   1   2      362.73      446.61      5.36 o
  -2   1   2     1084.00     1318.30     20.55 o
   0   1   2     1979.63     1674.65    251.65 o
   1   1   2       87.78       74.88     15.44 o
   2   1   2      301.08      292.78     22.75 o
   3   1   2      105.24      100.68      6.94 o
   4   1   2       62.38       72.11      1.41 o
   5   1   2      127.02      136.01      2.34 o
   6   1   2       20.06       22.41      0.82 o
   7   1   2        5.45        6.27      0.94 o
 -10   2   2        0.70        0.61      0.41 o
  -9   2   2        1.23        0.37      0.31 o
  -8   2   2        6.38        5.06      0.44 o
  -7   2   2       39.04       35.92      1.00 o
  -6   2   2       29.42       28.23      0.66 o
  -5   2   2      197.79      196.33      9.43 o
  -4   2   2      306.54      362.93     14.19 o
  -3   2   2      610.34      768.97     11.48 o
  -2   2   2      397.53      494.01     37.02 o
  -1   2   2     6432.66     5055.73    580.27 o
   0   2   2     1902.11     1749.89    312.34 o
   1   2   2      762.47      722.14    164.08 o
   2   2   2      656.94      663.08    131.75 o
   3   2   2       86.13       88.46      7.87 o
   4   2   2      169.52      185.13      7.20 o
   5   2   2       33.66       36.93      1.45 o
   6   2   2       56.46       59.87      1.39 o
   7   2   2        2.58        4.42      0.42 o
   8   2   2        0.74        0.31      0.50 o
 -10   3   2        0.58        0.34      0.37 o
  -9   3   2       13.61       10.88      1.00 o
  -8   3   2       24.52       19.66      0.68 o
  -7   3   2       51.93       50.20      1.87 o
  -6   3   2      220.38      206.20     11.76 o
  -5   3   2      107.72      122.78     10.88 o
  -4   3   2       10.38       16.53      0.40 o
  -3   3   2      404.04      524.79      1.84 o
  -2   3   2       66.60      101.10      5.60 o
  -1   3   2       73.96       75.33     16.22 o
   0   3   2      537.14      513.42    104.53 o
   1   3   2      448.65      476.15    106.47 o
   2   3   2      120.21      118.08     24.19 o
   3   3   2      344.10      342.92     46.62 o
   4   3   2       43.64       41.88      3.37 o
   5   3   2      180.53      186.11     18.89 o
   6   3   2        1.90        1.97      0.31 o
   7   3   2       10.28       14.75      0.66 o
   8   3   2        7.94       11.35      0.94 o
 -10   4   2        1.69        1.14      0.39 o
  -9   4   2        4.90        4.60      0.49 o
  -8   4   2       22.06       20.09      0.72 o
  -7   4   2       36.70       37.46      2.46 o
  -6   4   2        7.88        7.27      1.12 o
  -5   4   2       95.83       88.34      6.11 o
  -4   4   2      195.09      217.38     13.72 o
  -3   4   2      360.37      403.03     21.83 o
  -2   4   2      415.44      548.15     20.84 o
  -1   4   2      588.75      633.48    157.84 o
   0   4   2      428.13      392.43     92.71 o
   1   4   2       41.70       40.54      8.87 o
   2   4   2      305.54      305.27     69.06 o
   3   4   2      203.78      228.89     48.01 o
   4   4   2      110.16      110.15     21.58 o
   5   4   2       40.44       43.86      3.34 o
   6   4   2        1.03        1.31      0.69 o
   7   4   2        0.96        1.50      0.50 o
   8   4   2        1.87        2.56      0.69 o
  -9   5   2        2.62        1.50      0.62 o
  -8   5   2        3.69        3.87      0.62 o
  -7   5   2       15.31       14.61      1.65 o
  -6   5   2      182.45      164.57     13.72 o
  -5   5   2      105.74      102.77      9.67 o
  -4   5   2      183.94      190.38     20.80 o
  -3   5   2      174.89      195.24     14.25 o
  -2   5   2       11.89       16.64      0.81 o
  -1   5   2      410.30      478.61     63.71 o
   0   5   2      440.53      422.09    102.46 o
   1   5   2      427.07      493.09    116.03 o
   2   5   2      405.72      409.79     96.77 o
   3   5   2       87.35       98.66     21.41 o
   4   5   2       11.65       11.82      2.57 o
   5   5   2       23.66       21.92      4.31 o
   6   5   2       21.00       24.75      1.50 o
   7   5   2        2.12        1.87      0.56 o
   8   5   2        1.83        2.49      0.69 o
  -9   6   2        6.97        5.49      0.81 o
  -8   6   2        7.78        6.99      0.81 o
  -7   6   2       30.61       30.00      1.25 o
  -6   6   2       60.77       68.29      1.56 o
  -5   6   2       18.66       18.59      0.94 o
  -4   6   2       58.69       72.97      1.37 o
  -3   6   2      235.81      286.90      5.43 o
  -2   6   2       55.23       83.42      4.62 o
  -1   6   2      130.75      145.16     18.66 o
   0   6   2       19.81       18.04      4.13 o
   1   6   2       26.50       37.94      1.47 o
   2   6   2      180.34      195.72     46.50 o
   3   6   2      110.29      114.71     26.38 o
   4   6   2       29.96       33.00      6.78 o
   5   6   2       52.23       52.29      9.96 o
   6   6   2       16.79       24.51      1.19 o
   7   6   2        6.28        8.61      0.94 o
   8   6   2        7.72        9.60      1.06 o
  -9   7   2        1.53        1.00      0.62 o
  -8   7   2        1.54        1.50      0.56 o
  -7   7   2       21.54       23.76      1.19 o
  -6   7   2       16.53       15.41      0.94 o
  -5   7   2       54.97       60.06      1.43 o
  -4   7   2       51.66       62.49      1.37 o
  -3   7   2      149.82      174.64      2.00 o
  -2   7   2      251.99      267.26     52.64 o
  -1   7   2      331.79      351.93     74.69 o
   0   7   2       64.99       65.02     14.90 o
   1   7   2       88.13       86.55     20.51 o
   2   7   2       82.25       86.93     20.14 o
   3   7   2      131.81      138.66     31.79 o
   4   7   2        7.45        7.57      1.91 o
   5   7   2       37.99       38.93      7.99 o
   6   7   2        6.41        7.98      0.81 o
   7   7   2       14.63       21.64      1.25 o
  -8   8   2        4.10        4.05      0.69 o
  -7   8   2        4.24        4.30      0.69 o
  -6   8   2       24.42       28.32      1.19 o
  -5   8   2       22.29       23.26      1.00 o
  -4   8   2        4.75        7.36      0.62 o
  -3   8   2      290.13      256.91     92.46 o
  -2   8   2      196.36      203.43     40.03 o
  -1   8   2       84.84       84.06     18.25 o
   0   8   2      207.45      203.82     45.93 o
   1   8   2       28.51       28.57     13.97 o
   2   8   2       18.80       17.92      4.54 o
   3   8   2       97.58      104.15     24.05 o
   4   8   2       37.34       40.29      9.17 o
   5   8   2       15.07       13.77      4.99 o
   6   8   2        0.73        0.25      0.56 o
   7   8   2        3.03        3.37      0.75 o
  -8   9   2        9.43        9.98      1.00 o
  -7   9   2       20.61       20.52      1.19 o
  -6   9   2       12.26       13.53      0.94 o
  -5   9   2        1.40        1.43      0.44 o
  -4   9   2       51.47       63.93      1.43 o
  -3   9   2       74.66       70.72     26.16 o
  -2   9   2       73.04       74.30     15.55 o
  -1   9   2       59.90       60.97     12.53 o
   0   9   2       53.56       58.09     13.12 o
   1   9   2       34.37       33.97     15.47 o
   2   9   2       19.91       18.49      8.51 o
   3   9   2        0.18       -0.01      0.25 o
   4   9   2       77.13       71.21     29.41 o
   5   9   2        0.99        0.69      0.50 o
   6   9   2        4.46        4.62      0.75 o
  -7  10   2        6.68        8.11      0.94 o
  -6  10   2       14.76       18.15      1.12 o
  -5  10   2       13.53       15.84      0.94 o
  -4  10   2       90.65       81.30     29.97 o
  -3  10   2        1.16        0.87      0.37 o
  -2  10   2       21.00       19.52      7.42 o
  -1  10   2       17.98       15.50      7.05 o
   0  10   2      103.33       98.76     43.38 o
   1  10   2        9.68        9.53      4.58 o
   2  10   2       55.23       50.06     22.02 o
   3  10   2       22.10       22.38      9.32 o
   4  10   2        9.45       11.41      1.00 o
   5  10   2        4.86        6.61      0.87 o
   6  10   2        1.26        1.93      0.69 o
  -6  11   2        5.81        6.17      0.75 o
  -5  11   2       18.38       16.27      6.24 o
  -4  11   2        5.45        3.31      0.44 o
  -3  11   2       21.49       11.79      0.75 o
  -2  11   2       20.66       11.35      0.69 o
  -1  11   2        7.18        5.59      2.43 o
   0  11   2       91.25       84.87     37.23 o
   1  11   2       38.15       32.32     15.19 o
   2  11   2       28.99       25.59     11.04 o
   3  11   2       15.36       21.89      1.12 o
   4  11   2        3.59        6.55      0.81 o
   5  11   2        2.90        4.05      0.81 o
  -4  12   2        8.35        4.93      0.56 o
  -3  12   2        1.39        0.75      0.31 o
  -2  12   2        2.18        1.50      0.37 o
  -1  12   2        4.01        1.87      0.37 o
   0  12   2        4.45        3.82      1.68 o
   1  12   2       46.61       58.44      1.68 o
   2  12   2        9.88       12.41      1.00 o
   3  12   2        3.26        4.30      0.81 o
   4  12   2       13.92       17.59      1.25 o
   0  13   2       12.31       14.66      0.94 o
   1  13   2        1.97        1.87      0.62 o
   2  13   2        1.75        2.37      0.69 o
   3  13   2        8.75       10.60      1.12 o
 -10   1   3        2.55        2.15      0.62 o
  -9   1   3        3.47        2.77      0.42 o
  -8   1   3        0.80        0.72      0.31 o
  -7   1   3       48.36       48.10      0.90 o
  -6   1   3       61.32       59.66      1.84 o
  -5   1   3       50.00       61.60      2.46 o
  -4   1   3       14.17       18.91      0.56 o
  -3   1   3      361.85      446.66      1.76 o
  -2   1   3       16.05       20.34      0.37 o
   0   1   3        2.96        2.61      0.42 o
   1   1   3       62.97       51.65      9.24 o
   2   1   3       83.79       80.75      7.09 o
   3   1   3       29.24       28.26      2.03 o
   4   1   3      100.56      110.64      2.38 o
   5   1   3       12.45       13.31      0.37 o
   6   1   3        0.22        0.14      0.17 o
   7   1   3        0.76        1.35      0.33 o
 -10   2   3        1.18        0.88      0.37 o
  -9   2   3        0.08        0.14      0.28 o
  -8   2   3        9.18        7.53      0.84 o
  -7   2   3       71.26       72.24      2.68 o
  -6   2   3       87.09       87.62      2.43 o
  -5   2   3       79.69       96.24      0.90 o
  -4   2   3      255.24      315.80      7.23 o
  -3   2   3      175.84      230.94     13.75 o
  -2   2   3      105.71      122.39      4.81 o
  -1   2   3     1323.04     1474.76     50.49 o
   0   2   3      106.56      107.56     19.57 o
   1   2   3       46.72       49.61     10.31 o
   2   2   3       39.52       36.96      7.05 o
   3   2   3       51.56       57.88      4.47 o
   4   2   3      131.42      127.38      9.50 o
   5   2   3        6.75       10.18      0.44 o
   6   2   3        1.42        1.44      0.20 o
   7   2   3        0.50        0.69      0.50 o
   8   2   3        0.41       -0.12      0.50 o
 -10   3   3        1.85        0.87      0.39 o
  -9   3   3        0.24        0.44      0.33 o
  -8   3   3        5.27        4.69      0.56 o
  -7   3   3       24.09       20.81      1.56 o
  -6   3   3      173.34      181.01      7.95 o
  -5   3   3       17.56       19.93      0.48 o
  -4   3   3       97.28      126.69      3.18 o
  -3   3   3       29.91       38.04      1.26 o
  -2   3   3      488.63      554.83     34.70 o
  -1   3   3      145.16      145.37     26.19 o
   0   3   3      421.40      448.90     87.26 o
   1   3   3       63.40       76.30     15.46 o
   2   3   3       78.49       79.55     17.06 o
   3   3   3       62.94       56.85      7.30 o
   4   3   3       21.25       21.40      1.77 o
   5   3   3       99.20      103.83      3.85 o
   6   3   3        5.17        5.58      0.36 o
   7   3   3        1.37        1.87      0.56 o
   8   3   3        0.42        0.50      0.56 o
 -10   4   3        1.68        0.62      0.56 o
  -9   4   3        1.90        1.23      0.41 o
  -8   4   3        0.04       -0.31      0.31 o
  -7   4   3       10.66        9.63      1.31 o
  -6   4   3       45.72       45.60      2.25 o
  -5   4   3       49.68       52.10      2.09 o
  -4   4   3       19.68       23.51      0.46 o
  -3   4   3       85.07      119.53      3.19 o
  -2   4   3      307.33      400.59      9.46 o
  -1   4   3      943.31      921.68    193.48 o
   0   4   3      105.99      132.44     28.14 o
   1   4   3      168.95      185.61     41.32 o
   2   4   3       59.05       61.02     15.05 o
   3   4   3       43.44       44.47      9.48 o
   4   4   3       79.49       75.71      7.04 o
   5   4   3       14.81       15.37      1.44 o
   6   4   3        6.20        6.67      0.75 o
   7   4   3        1.52        2.87      0.62 o
  -9   5   3        3.41        2.43      0.62 o
  -8   5   3        7.00        5.05      0.75 o
  -7   5   3        5.51        5.55      0.69 o
  -6   5   3       72.11       73.41      1.62 o
  -5   5   3       33.95       35.71      4.18 o
  -4   5   3       17.00       22.26      1.06 o
  -3   5   3        2.40        3.51      0.26 o
  -2   5   3       81.61      107.26      5.38 o
  -1   5   3       58.94       61.11     14.29 o
   0   5   3       75.23       89.00     18.85 o
   1   5   3       67.28       78.47     17.95 o
   2   5   3       17.52       17.75      4.15 o
   3   5   3       16.84       17.07      3.65 o
   4   5   3        0.99        0.62      0.35 o
   5   5   3       17.40       15.92      2.04 o
   6   5   3        0.48        0.87      0.50 o
   7   5   3        0.99        1.19      0.56 o
  -9   6   3        0.72        0.50      0.50 o
  -8   6   3        6.26        6.30      0.75 o
  -7   6   3        1.57        1.81      0.50 o
  -6   6   3        0.57       -0.12      0.44 o
  -5   6   3       11.23       10.48      0.75 o
  -4   6   3       13.96       18.02      0.81 o
  -3   6   3       25.98       26.16      2.62 o
  -2   6   3       16.16       20.02      1.12 o
  -1   6   3      113.78      128.23     27.49 o
   0   6   3       18.17       21.33      5.04 o
   1   6   3        2.05        5.45      1.95 o
   2   6   3       12.20       11.56      3.01 o
   3   6   3       13.91       16.35      3.84 o
   4   6   3        5.60        5.65      1.12 o
   5   6   3        0.79        0.62      0.22 o
   6   6   3        3.87        5.36      0.75 o
   7   6   3        0.28        0.62      0.62 o
  -9   7   3        2.09        1.87      0.62 o
  -8   7   3        5.24        4.80      0.69 o
  -7   7   3       11.28       13.85      1.00 o
  -6   7   3        4.61        4.99      0.62 o
  -5   7   3        5.45        5.43      0.62 o
  -4   7   3       24.82       32.00      1.06 o
  -3   7   3      101.84      117.44      1.75 o
  -2   7   3       32.24       36.26      6.89 o
  -1   7   3        3.34        3.45      0.60 o
   0   7   3      155.59      179.72     42.35 o
   1   7   3       25.36       26.81      6.53 o
   2   7   3      152.53      159.04     38.18 o
   3   7   3       55.00       55.21     12.87 o
   4   7   3        4.41        5.35      1.21 o
   5   7   3        1.67        1.79      0.90 o
   6   7   3        3.13        5.68      0.81 o
   7   7   3        0.24        0.25      0.62 o
  -8   8   3        0.57        0.69      0.56 o
  -7   8   3       29.67       28.50      1.31 o
  -6   8   3       13.02       13.85      0.94 o
  -5   8   3       54.13       61.81      1.56 o
  -4   8   3        9.66       11.66      0.75 o
  -3   8   3      164.67      143.55     55.20 o
  -2   8   3       27.02       27.67      5.33 o
  -1   8   3      148.10      172.55     35.85 o
   0   8   3       37.63       44.63     10.52 o
   1   8   3       13.85       15.20      3.39 o
   2   8   3       16.50       17.79      4.03 o
   3   8   3        1.97        2.02      0.52 o
   4   8   3       16.01       15.80      7.23 o
   5   8   3        2.94        3.06      0.69 o
   6   8   3        3.44        5.74      0.81 o
  -8   9   3        1.86        1.50      0.69 o
  -7   9   3        6.56        7.73      0.94 o
  -6   9   3        6.70        6.61      0.75 o
  -5   9   3       19.42       19.77      1.00 o
  -4   9   3       22.85       25.95      1.06 o
  -3   9   3       40.44       35.27     13.94 o
  -2   9   3       21.36       21.30      3.95 o
  -1   9   3       68.90       76.27     16.76 o
   0   9   3        6.56        5.31      1.01 o
   1   9   3        3.07        4.06      1.12 o
   2   9   3        3.59        5.28      1.18 o
   3   9   3        8.53        8.91      4.05 o
   4   9   3       12.17       17.34      1.06 o
   5   9   3        6.20        6.36      0.81 o
   6   9   3        0.30        0.12      0.56 o
  -7  10   3        2.85        1.87      0.69 o
  -6  10   3        8.16        9.79      0.94 o
  -5  10   3        6.61        7.11      0.75 o
  -4  10   3        9.01        8.41      3.71 o
  -3  10   3       11.81       11.36      4.15 o
  -2  10   3       18.68       17.62      6.49 o
  -1  10   3        5.82        6.06      1.35 o
   0  10   3       19.72       23.39      5.51 o
   1  10   3        3.23        2.02      1.19 o
   2  10   3        1.52        2.14      0.90 o
   3  10   3       29.06       39.79      1.50 o
   4  10   3        0.21        0.94      0.56 o
   5  10   3        2.83        3.62      0.75 o
  -6  11   3        6.10        6.49      0.87 o
  -5  11   3        1.47        1.19      0.56 o
  -4  11   3       19.71       17.92      7.42 o
  -3  11   3       13.97       14.24      5.49 o
  -2  11   3        6.91        4.80      0.56 o
  -1  11   3       25.98       26.17     11.35 o
   0  11   3       19.77       18.09      8.54 o
   1  11   3        3.92        3.55      1.37 o
   2  11   3       18.04       26.88      1.25 o
   3  11   3       12.08       14.22      1.12 o
   4  11   3        4.36        4.43      0.75 o
   0  12   3        9.24        9.36      0.87 o
   1  12   3       15.70       24.20      1.19 o
   2  12   3       13.20       19.40      1.19 o
   3  12   3       12.55       18.84      1.25 o
   0  13   3        6.58        6.86      0.81 o
   1  13   3       22.89       27.63      1.37 o
   2  13   3        8.33       10.91      1.06 o
 -10   0   4        0.87        0.69      0.56 o
  -9   0   4        2.14        2.00      0.56 o
  -8   0   4       31.35       33.93      1.19 o
  -7   0   4      156.80      161.41      2.25 o
  -6   0   4      133.39      148.75      2.00 o
  -5   0   4      212.03      267.07      2.37 o
  -4   0   4      530.61      642.10      3.49 o
  -3   0   4      652.69      733.84      3.56 o
   0   0   4      204.88      133.22      1.12 o
   1   0   4      277.49      213.03     40.51 o
   2   0   4      422.93      373.46     53.09 o
   3   0   4       96.77       97.98      5.18 o
   4   0   4       87.65       92.73      1.23 o
   5   0   4       18.61       19.88      0.68 o
   6   0   4        0.33        0.43      0.28 o
   7   0   4        0.05       -0.31      0.44 o
 -10   1   4        6.25        5.73      0.55 o
  -9   1   4        5.21        5.44      0.49 o
  -8   1   4       13.33       12.99      0.59 o
  -7   1   4       73.74       74.34      2.00 o
  -6   1   4       56.64       67.48      1.34 o
  -5   1   4       67.15       79.62      1.50 o
  -4   1   4      350.70      424.43      1.98 o
  -3   1   4       67.30       70.03      1.15 o
   0   1   4      363.39      274.96     47.74 o
   1   1   4       67.32       47.76      7.62 o
   2   1   4       62.18       56.98      4.70 o
   3   1   4       13.93       12.61      0.95 o
   4   1   4      138.24      147.37      2.78 o
   5   1   4       33.82       37.74      0.61 o
   6   1   4        2.49        3.02      0.30 o
   7   1   4        5.94        8.53      0.59 o
 -10   2   4        6.18        5.71      0.53 o
  -9   2   4       21.57       19.80      0.78 o
  -8   2   4       10.43       10.35      1.28 o
  -7   2   4       80.79       84.51      6.02 o
  -6   2   4      153.74      176.42      2.34 o
  -5   2   4       60.88       65.42      0.85 o
  -4   2   4      140.15      167.12      7.55 o
  -3   2   4      411.33      500.23     12.82 o
  -2   2   4       84.03       96.42      1.12 o
  -1   2   4     1118.72     1202.49     43.10 o
   0   2   4       98.31       69.54     13.64 o
   1   2   4      176.21      150.18     29.59 o
   2   2   4       42.76       36.22      6.93 o
   3   2   4       40.52       37.12      3.14 o
   4   2   4       55.28       50.99      3.63 o
   5   2   4       28.19       34.11      1.00 o
   6   2   4        4.78        5.11      0.36 o
   7   2   4        3.90        5.93      0.81 o
 -10   3   4        0.26        0.26      0.37 o
  -9   3   4       17.76       16.09      1.81 o
  -8   3   4        8.01        7.37      0.49 o
  -7   3   4       75.09       74.30      1.96 o
  -6   3   4       67.23       68.68      2.09 o
  -5   3   4      154.96      165.71     12.64 o
  -4   3   4       76.15       75.76      4.07 o
  -3   3   4      182.20      194.90      8.76 o
  -2   3   4      425.57      453.51     16.84 o
  -1   3   4      784.64      704.27     90.90 o
   0   3   4      373.41      368.89     69.81 o
   1   3   4      203.26      185.71     38.24 o
   2   3   4       73.15       69.39     14.84 o
   3   3   4       50.37       50.76      6.45 o
   4   3   4        0.50        0.34      0.14 o
   5   3   4       12.32       13.94      0.64 o
   6   3   4        2.18        2.12      0.37 o
   7   3   4        0.44        1.12      0.62 o
 -10   4   4        1.26       -0.12      0.56 o
  -9   4   4        4.82        4.49      0.69 o
  -8   4   4       30.64       30.56      1.31 o
  -7   4   4       52.94       53.87      2.43 o
  -6   4   4       17.29       19.09      0.62 o
  -5   4   4        2.40        2.34      0.31 o
  -4   4   4       28.05       28.86      0.33 o
  -3   4   4       25.50       26.93      0.95 o
  -2   4   4      432.49      510.29     21.33 o
  -1   4   4      567.02      479.59     94.92 o
   0   4   4      117.40      118.16     24.31 o
   1   4   4       90.06       84.39     18.92 o
   2   4   4       49.28       44.56     10.56 o
   3   4   4        0.52        0.43      0.15 o
   4   4   4       42.10       42.70      3.84 o
   5   4   4       20.20       19.50      1.99 o
   6   4   4        2.75        4.55      0.69 o
   7   4   4        4.68        6.80      0.87 o
  -9   5   4        9.22        9.17      0.94 o
  -8   5   4        6.54        6.11      0.75 o
  -7   5   4        1.83        2.49      0.50 o
  -6   5   4       53.57       61.37      1.56 o
  -5   5   4        3.90        3.74      0.50 o
  -4   5   4      110.46      128.48      1.87 o
  -3   5   4      144.06      176.30      5.37 o
  -2   5   4      159.34      188.87      7.75 o
  -1   5   4       11.14       10.01      2.48 o
   0   5   4       70.45       66.02     13.57 o
   1   5   4       22.29       22.44      5.40 o
   2   5   4      279.01      276.71     67.23 o
   3   5   4       44.89       44.18      8.95 o
   4   5   4       35.06       33.65      4.22 o
   5   5   4        6.14        6.17      1.21 o
   6   5   4        8.50       11.60      0.94 o
  -9   6   4        4.84        3.68      0.75 o
  -8   6   4        9.39        8.92      0.87 o
  -7   6   4       18.68       19.96      1.06 o
  -6   6   4       20.20       22.95      1.00 o
  -5   6   4       13.60       14.35      0.81 o
  -4   6   4      200.68      222.85      2.56 o
  -3   6   4      127.34      150.59      5.37 o
  -2   6   4      246.03      281.23     33.87 o
  -1   6   4      207.95      209.35     45.02 o
   0   6   4       47.34       49.32     10.28 o
   1   6   4       47.54       47.37     12.00 o
   2   6   4      137.03      142.75     33.98 o
   3   6   4       20.94       22.93      5.00 o
   4   6   4        6.03        6.47      1.19 o
   5   6   4        1.94        2.03      0.72 o
   6   6   4        4.14        6.05      0.81 o
  -9   7   4        2.65        3.56      0.75 o
  -8   7   4       12.51       13.04      1.00 o
  -7   7   4       30.20       33.43      1.37 o
  -6   7   4       44.55       48.65      1.43 o
  -5   7   4       30.18       35.11      1.19 o
  -4   7   4      112.06      126.92      2.00 o
  -3   7   4      206.62      233.89      2.62 o
  -2   7   4      187.33      215.49     29.41 o
  -1   7   4      114.82      128.83     27.86 o
   0   7   4       20.32       22.29      4.93 o
   1   7   4       52.40       52.61     13.25 o
   2   7   4       35.14       40.51      9.47 o
   3   7   4       38.57       41.15      9.68 o
   4   7   4        4.45        4.64      2.21 o
   5   7   4       19.96       24.39      1.31 o
   6   7   4        0.99        1.43      0.69 o
  -8   8   4        2.18        2.62      0.62 o
  -7   8   4       21.58       24.82      1.25 o
  -6   8   4       12.28       12.60      0.94 o
  -5   8   4       77.40       81.27      1.75 o
  -4   8   4       10.80       14.84      0.87 o
  -3   8   4       59.25       51.28     16.62 o
  -2   8   4       86.29       99.33     13.68 o
  -1   8   4       10.96       12.84      1.76 o
   0   8   4       14.70       18.53      4.63 o
   1   8   4       18.03       21.06      5.18 o
   2   8   4       13.39       16.09      3.79 o
   3   8   4       28.12       27.17     12.91 o
   4   8   4       17.84       25.20      1.31 o
   5   8   4        5.32        8.98      1.00 o
  -8   9   4       11.63       12.35      1.06 o
  -7   9   4        4.32        4.99      0.81 o
  -6   9   4       13.29       14.84      1.00 o
  -5   9   4        2.24        2.37      0.56 o
  -4   9   4       14.00       11.05      4.58 o
  -3   9   4       30.85       26.36     10.45 o
  -2   9   4       35.01       31.56     11.66 o
  -1   9   4      143.48      161.14     22.91 o
   0   9   4        9.82        8.98      2.32 o
   1   9   4        9.57       10.82      2.79 o
   2   9   4       26.12       27.90      6.96 o
   3   9   4        0.62        0.56      0.50 o
   4   9   4        4.96        7.36      0.87 o
   5   9   4        4.89        7.05      0.94 o
  -7  10   4        6.27        7.55      0.94 o
  -6  10   4        6.12        7.73      0.87 o
  -5  10   4       13.54       10.85      4.27 o
  -4  10   4       50.95       46.80     18.40 o
  -3  10   4       12.81       11.45      4.18 o
  -2  10   4       13.27       11.69      5.30 o
  -1  10   4        0.20        0.48      0.19 o
   0  10   4       27.59       26.59      4.01 o
   1  10   4        9.19       10.59      2.93 o
   2  10   4        9.78       15.65      1.06 o
   3  10   4       28.40       41.79      1.62 o
   4  10   4        1.03        2.31      0.75 o
  -6  11   4        9.04       10.79      1.00 o
  -5  11   4       13.03       16.22      1.06 o
  -4  11   4        7.39        9.60      0.87 o
  -3  11   4       13.33       17.65      1.06 o
  -2  11   4        5.17        4.42      1.90 o
  -1  11   4        9.01       12.66      0.81 o
   0  11   4       18.78       24.32      1.12 o
   1  11   4       15.75       20.39      1.06 o
   2  11   4        3.39        4.05      0.75 o
   3  11   4       17.95       28.25      1.43 o
  -5  12   4       22.79       32.12      1.43 o
   0  12   4       13.28       19.96      1.12 o
   1  12   4       19.57       27.26      1.31 o
   2  12   4       10.37       14.91      1.12 o
 -10   1   5        1.03        0.49      0.42 o
  -9   1   5        1.06        1.14      0.37 o
  -8   1   5        4.18        4.47      0.44 o
  -7   1   5       90.98       99.05      1.34 o
  -6   1   5        5.43        6.53      0.44 o
  -5   1   5       13.21       15.13      0.51 o
  -4   1   5      205.30      250.92      3.74 o
  -3   1   5       34.99       37.92      0.64 o
   0   1   5      147.72      111.99     18.49 o
   1   1   5        3.52        2.94      0.39 o
   2   1   5       14.76       13.64      1.13 o
   3   1   5       65.22       70.24      1.36 o
   4   1   5       31.12       34.26      0.61 o
   5   1   5        2.82        3.19      0.40 o
   6   1   5        1.03        1.25      0.35 o
 -10   2   5        0.05       -0.33      0.33 o
  -9   2   5        1.70        1.55      0.42 o
  -8   2   5       39.56       40.19      0.90 o
  -7   2   5       65.88       74.36      1.14 o
  -6   2   5        1.30        1.25      0.31 o
  -5   2   5       19.50       23.19      0.57 o
  -4   2   5       44.05       56.75      3.31 o
  -3   2   5       30.59       35.87      0.65 o
  -2   2   5       62.57       59.51      3.34 o
  -1   2   5       58.17       56.90      7.82 o
   0   2   5        9.50        7.81      1.57 o
   1   2   5       18.63       15.31      3.15 o
   2   2   5       19.29       18.28      2.45 o
   3   2   5      117.36      113.13      8.60 o
   4   2   5        2.67        2.48      0.30 o
   5   2   5        0.37        0.00      0.31 o
   6   2   5        0.57        0.69      0.35 o
 -10   3   5        0.40       -0.12      0.56 o
  -9   3   5        0.45       -0.07      0.33 o
  -8   3   5       11.25       11.09      0.65 o
  -7   3   5       49.24       49.91      0.94 o
  -6   3   5       19.95       19.53      0.61 o
  -5   3   5        6.65        8.95      0.81 o
  -4   3   5        1.69        1.86      0.19 o
  -3   3   5       14.43       18.38      1.86 o
  -2   3   5      141.74      145.23      7.83 o
  -1   3   5      186.38      172.85     30.78 o
   0   3   5       38.41       37.52      7.93 o
   1   3   5       31.09       28.78      6.15 o
   2   3   5       27.40       25.05      5.24 o
   3   3   5       15.77       13.66      1.12 o
   4   3   5        2.17        2.45      0.32 o
   5   3   5        7.10        9.31      0.57 o
   6   3   5        0.52        0.00      0.35 o
 -10   4   5        0.50        0.25      0.62 o
  -9   4   5        1.48        1.43      0.62 o
  -8   4   5        1.03        0.87      0.56 o
  -7   4   5        6.11        6.36      0.69 o
  -6   4   5       18.28       20.89      0.94 o
  -5   4   5       42.05       45.45      2.56 o
  -4   4   5       21.46       24.87      0.53 o
  -3   4   5       23.86       30.03      0.79 o
  -2   4   5       84.73      110.36      3.74 o
  -1   4   5       33.37       41.07      8.02 o
   0   4   5        5.21        5.40      1.05 o
   1   4   5        2.44        2.26      0.47 o
   2   4   5       52.61       51.29     10.93 o
   3   4   5        3.28        3.50      0.48 o
   4   4   5        3.66        4.28      0.51 o
   5   4   5        3.64        4.27      0.46 o
   6   4   5        0.60        1.75      0.69 o
  -9   5   5        4.14        3.49      0.75 o
  -8   5   5        0.63        1.00      0.56 o
  -7   5   5        0.36        0.25      0.44 o
  -6   5   5       12.03       11.73      0.81 o
  -5   5   5       34.26       37.92      1.19 o
  -4   5   5       65.98       71.79      1.50 o
  -3   5   5       23.68       29.49      0.81 o
  -2   5   5      102.78      104.00     18.72 o
  -1   5   5      121.28      127.21     24.82 o
   0   5   5       11.35       11.16      2.53 o
   1   5   5       22.78       23.65      5.35 o
   2   5   5       13.61       11.06      2.63 o
   3   5   5        3.65        3.86      0.81 o
   4   5   5       17.42       17.33      2.13 o
   5   5   5        3.41        4.25      0.65 o
   6   5   5        2.00        3.06      0.75 o
  -9   6   5        0.11       -0.12      0.56 o
  -8   6   5        8.15        7.80      0.81 o
  -7   6   5        1.81        1.62      0.56 o
  -6   6   5       28.94       33.49      1.25 o
  -5   6   5       17.40       19.33      0.94 o
  -4   6   5       25.68       25.32      1.00 o
  -3   6   5      180.15      223.42      9.07 o
  -2   6   5      124.91      150.13     30.38 o
  -1   6   5      143.56      155.82     34.14 o
   0   6   5       15.99       15.59      3.88 o
   1   6   5       22.35       22.62      5.65 o
   2   6   5       14.84       15.32      3.77 o
   3   6   5        0.99        0.64      0.28 o
   4   6   5        3.61        4.19      0.88 o
   5   6   5        4.62        5.61      0.81 o
  -9   7   5        8.82        9.23      0.94 o
  -8   7   5        8.50        7.92      0.94 o
  -7   7   5        1.56        2.31      0.62 o
  -6   7   5        2.73        3.37      0.62 o
  -5   7   5        0.96        0.75      0.44 o
  -4   7   5       38.62       43.97      1.31 o
  -3   7   5       87.27      101.04      1.87 o
  -2   7   5       46.18       51.35      6.49 o
  -1   7   5       17.96       18.38      4.41 o
   0   7   5        4.58        5.35      1.56 o
   1   7   5       12.30       12.89      2.90 o
   2   7   5        6.89        6.75      1.75 o
   3   7   5        3.34        2.52      1.22 o
   4   7   5       13.98       13.45      4.96 o
   5   7   5        4.32        6.55      0.87 o
  -8   8   5        3.77        3.68      0.69 o
  -7   8   5        5.55        5.05      0.75 o
  -6   8   5        0.83        0.06      0.50 o
  -5   8   5        6.88        6.99      0.75 o
  -4   8   5       12.07       13.60      0.87 o
  -3   8   5        3.32        2.53      1.28 o
  -2   8   5        3.08        3.05      0.70 o
  -1   8   5       29.45       34.57      7.77 o
   0   8   5        0.51        0.19      0.17 o
   1   8   5        2.96        3.97      0.99 o
   2   8   5       10.76        8.81      4.40 o
   3   8   5        0.90        1.68      0.56 o
   4   8   5        3.59        4.43      0.81 o
  -8   9   5        0.94        1.50      0.69 o
  -7   9   5        9.27        9.29      1.00 o
  -6   9   5        6.12        6.11      0.81 o
  -5   9   5        4.75        5.24      0.69 o
  -4   9   5        6.68        6.41      2.56 o
  -3   9   5        2.32        2.07      0.81 o
  -2   9   5       31.41       26.97     10.38 o
  -1   9   5       22.98       23.91      3.34 o
   0   9   5        6.31        5.82      1.45 o
   1   9   5       19.36       21.96      5.92 o
   2   9   5       11.33       16.72      1.06 o
   3   9   5        0.18        0.62      0.56 o
   4   9   5        2.46        3.93      0.81 o
  -7  10   5        4.16        3.43      0.75 o
  -6  10   5       29.09       34.12      1.43 o
  -5  10   5       16.44       17.15      1.00 o
  -4  10   5       11.39       13.91      0.94 o
  -3  10   5        8.11        8.43      3.62 o
  -2  10   5        4.31        3.69      1.53 o
  -1  10   5        7.67        8.88      1.95 o
   0  10   5        2.42        2.61      0.62 o
   1  10   5        9.97       13.60      1.00 o
   2  10   5        3.22        4.55      0.81 o
   3  10   5        2.76        3.56      0.81 o
  -6  11   5       19.05       20.77      1.25 o
  -5  11   5        0.94        0.87      0.62 o
  -4  11   5        4.95        6.05      0.75 o
  -3  11   5        4.12        4.30      0.69 o
  -2  11   5        9.97       12.72      0.94 o
  -1  11   5       11.48       13.91      0.94 o
   0  11   5        9.80       12.64      1.50 o
   1  11   5        0.33       -0.12      0.56 o
   2  11   5       15.76       24.64      1.37 o
  -4  12   5        7.35        8.54      0.94 o
   0  12   5        2.46        4.74      0.75 o
   1  12   5        7.43       10.98      1.06 o
 -10   0   6        9.10        8.98      0.94 o
  -9   0   6        6.33        6.74      0.81 o
  -8   0   6      155.63      168.46      2.56 o
  -7   0   6       17.12       18.71      1.00 o
  -6   0   6       26.59       30.75      1.06 o
  -5   0   6      107.45      123.80      1.87 o
  -4   0   6      272.62      314.72      2.81 o
  -1   0   6      165.39      109.40      1.31 o
   0   0   6       35.70       25.16      6.61 o
   1   0   6       68.98       69.83      2.18 o
   2   0   6       13.50       14.75      0.57 o
   3   0   6      147.63      156.25      3.27 o
   4   0   6       19.66       22.64      1.12 o
   5   0   6        3.38        4.30      0.69 o
 -10   1   6        2.28        1.87      0.62 o
  -9   1   6        9.28        9.08      0.62 o
  -8   1   6        4.51        4.83      0.47 o
  -7   1   6       53.35       60.50      2.40 o
  -6   1   6       49.93       57.04      0.95 o
  -5   1   6      108.63      123.16      1.28 o
  -4   1   6       92.85      105.58      1.14 o
  -1   1   6      257.26      180.70     22.25 o
   0   1   6       49.85       38.93      7.45 o
   1   1   6       90.29       76.19     10.66 o
   2   1   6       38.54       40.50      0.83 o
   3   1   6        5.38        5.81      0.33 o
   4   1   6       13.05       14.83      0.68 o
   5   1   6        3.74        4.65      0.49 o
 -10   2   6        2.06        1.37      0.62 o
  -9   2   6       11.57       11.95      0.72 o
  -8   2   6        5.44        5.04      0.46 o
  -7   2   6       33.47       38.88      0.90 o
  -6   2   6       25.06       28.53      0.70 o
  -5   2   6       50.91       58.05      2.56 o
  -4   2   6       51.71       52.63      0.83 o
  -2   2   6       52.95       46.33      1.22 o
  -1   2   6       69.99       59.72      9.47 o
   0   2   6       32.18       28.69      5.69 o
   1   2   6       86.43       75.63     16.46 o
   2   2   6        4.03        4.58      0.28 o
   3   2   6        5.42        6.04      0.38 o
   4   2   6        1.49        1.79      0.37 o
   5   2   6        1.52        1.09      0.37 o
 -10   3   6        2.05        1.56      0.69 o
  -9   3   6        6.58        7.30      0.94 o
  -8   3   6        3.61        4.55      0.69 o
  -7   3   6       23.03       27.69      0.79 o
  -6   3   6       21.07       22.74      0.66 o
  -5   3   6       53.47       64.61      3.40 o
  -4   3   6       21.20       20.65      0.96 o
  -3   3   6       36.19       33.98      0.74 o
  -2   3   6        9.01        9.70      0.37 o
  -1   3   6       55.22       47.67      8.26 o
   0   3   6       28.00       26.53      5.83 o
   1   3   6       15.34       14.50      3.26 o
   2   3   6       24.98       24.25      3.13 o
   3   3   6       15.66       15.67      0.99 o
   4   3   6        7.24        8.06      0.81 o
   5   3   6        1.70        1.56      0.42 o
  -9   4   6        2.01        1.93      0.69 o
  -8   4   6       22.29       27.57      1.25 o
  -7   4   6       17.01       17.96      1.00 o
  -6   4   6       37.55       39.79      1.31 o
  -5   4   6       21.56       25.76      1.06 o
  -4   4   6      124.05      135.09      4.24 o
  -3   4   6       62.70       64.01      1.60 o
  -2   4   6      369.89      358.83     56.43 o
  -1   4   6      147.55      141.78     28.15 o
   0   4   6       32.55       29.66      6.49 o
   1   4   6       54.40       49.65     10.73 o
   2   4   6       40.62       39.39      8.11 o
   3   4   6        0.87        0.70      0.23 o
   4   4   6        4.24        5.73      0.51 o
   5   4   6        6.81        9.29      0.90 o
  -9   5   6       10.21        9.85      1.00 o
  -8   5   6       12.56       12.47      1.00 o
  -7   5   6       14.04       15.90      0.94 o
  -6   5   6        9.82       13.41      0.87 o
  -5   5   6        9.52        9.92      0.75 o
  -4   5   6      168.07      180.75      2.49 o
  -3   5   6      129.76      152.25      7.41 o
  -2   5   6      369.64      372.45     70.53 o
  -1   5   6        7.81        7.82      1.57 o
   0   5   6       34.61       34.56      7.44 o
   1   5   6       15.05       15.59      3.60 o
   2   5   6       51.39       49.77     10.58 o
   3   5   6       12.49       12.73      4.37 o
   4   5   6       17.00       22.70      1.43 o
   5   5   6        1.44        2.08      0.43 o
  -9   6   6        5.58        6.74      0.94 o
  -8   6   6       13.34       14.03      1.06 o
  -7   6   6       17.34       18.96      1.06 o
  -6   6   6       26.92       28.69      1.19 o
  -5   6   6        0.45       -0.19      0.44 o
  -4   6   6       45.51       46.65      1.37 o
  -3   6   6       63.11       76.97      6.17 o
  -2   6   6       17.87       18.78      3.79 o
  -1   6   6       14.82       15.51      3.44 o
   0   6   6       10.41       11.57      2.79 o
   1   6   6        0.92        1.25      0.22 o
   2   6   6       23.79       21.05      6.89 o
   3   6   6        8.18        8.15      3.06 o
   4   6   6       10.30       13.56      1.31 o
  -8   7   6        5.08        5.80      0.81 o
  -7   7   6       10.10       11.97      1.00 o
  -6   7   6        9.61       10.42      0.87 o
  -5   7   6       22.31       24.07      1.06 o
  -4   7   6       33.65       35.61      1.25 o
  -3   7   6       17.19       12.81      4.99 o
  -2   7   6       62.84       69.22      9.55 o
  -1   7   6       11.51       11.02      2.55 o
   0   7   6        4.74        4.16      1.25 o
   1   7   6       46.25       47.34     11.51 o
   2   7   6        5.63        5.69      2.21 o
   3   7   6        3.31        4.86      0.81 o
   4   7   6        0.51        0.62      0.56 o
  -8   8   6        2.73        2.93      0.75 o
  -7   8   6       10.30       11.48      1.06 o
  -6   8   6       14.05       14.72      1.00 o
  -5   8   6       37.82       43.16      1.50 o
  -4   8   6        9.01        7.77      2.81 o
  -3   8   6       36.83       32.61     12.63 o
  -2   8   6        4.68        5.46      1.21 o
  -1   8   6       17.86       17.03      4.17 o
   0   8   6       13.03       14.17      3.25 o
   1   8   6        9.69       11.24      5.33 o
   2   8   6       14.41       21.46      1.19 o
   3   8   6        0.71        0.94      0.56 o
  -7   9   6       28.15       32.56      1.43 o
  -6   9   6       13.19       14.22      1.00 o
  -5   9   6        8.15       10.35      0.94 o
  -4   9   6       28.20       34.18      1.37 o
  -3   9   6        4.99        4.99      1.31 o
  -2   9   6       15.91       14.03      5.21 o
  -1   9   6       12.48       11.72      5.08 o
   0   9   6       13.59       20.02      1.06 o
   1   9   6       14.83       20.52      1.12 o
   2   9   6        7.93       12.47      1.06 o
   3   9   6        6.01       11.10      1.12 o
  -6  10   6        6.54        8.17      1.00 o
  -5  10   6        3.49        4.49      0.75 o
  -4  10   6        4.97        6.30      0.81 o
  -3  10   6       53.62       68.61      1.87 o
  -2  10   6       14.84       16.15      1.06 o
  -1  10   6       14.45       21.00      2.18 o
   0  10   6        2.01        2.06      0.56 o
   1  10   6        6.53       11.66      1.06 o
   2  10   6        9.12       16.78      1.25 o
  -5  11   6        1.41        2.12      0.69 o
  -4  11   6        6.09        8.73      0.94 o
  -3  11   6       12.59       16.34      1.12 o
  -2  11   6       12.86       16.28      1.12 o
  -1  11   6        2.36        3.43      0.75 o
   0  11   6        5.83        8.48      1.06 o
   1  11   6        0.80        0.87      0.69 o
 -10   1   7        1.54        1.17      0.46 o
  -9   1   7        1.29        1.17      0.42 o
  -8   1   7       15.80       16.83      0.73 o
  -7   1   7        8.53        9.58      0.59 o
  -6   1   7        1.23        0.53      0.34 o
  -5   1   7       36.40       39.50      0.84 o
  -4   1   7        3.06        3.24      0.33 o
  -1   1   7       34.61       31.67      5.81 o
   0   1   7        3.52        3.68      0.35 o
   1   1   7        1.69        1.61      0.21 o
   2   1   7       32.09       37.15      0.95 o
   3   1   7        0.70        0.98      0.37 o
   4   1   7        6.40        8.23      0.62 o
  -9   2   7        3.50        3.56      0.69 o
  -8   2   7       27.79       31.81      0.90 o
  -7   2   7        4.53        4.85      0.46 o
  -6   2   7        5.43        5.45      0.44 o
  -5   2   7        0.10        0.09      0.25 o
  -4   2   7        6.24        7.58      0.44 o
  -3   2   7       12.74       11.53      0.46 o
  -2   2   7        7.74        7.55      0.39 o
  -1   2   7       17.55       16.01      2.81 o
   0   2   7        1.30        1.00      0.24 o
   1   2   7        0.66        0.56      0.22 o
   2   2   7       20.11       24.22      1.59 o
   3   2   7        3.89        3.71      0.44 o
   4   2   7        1.95        2.95      0.44 o
  -9   3   7        5.57        4.43      0.75 o
  -8   3   7        1.33        1.75      0.56 o
  -7   3   7        5.04        4.93      0.69 o
  -6   3   7        2.46        3.25      0.36 o
  -5   3   7       31.32       35.19      0.78 o
  -4   3   7       48.53       50.79      2.33 o
  -3   3   7       49.11       48.52      1.40 o
  -2   3   7       65.22       58.83      9.26 o
  -1   3   7       15.62       13.25      2.84 o
   0   3   7        2.70        2.66      0.55 o
   1   3   7       14.08       15.28      0.62 o
   2   3   7       32.60       34.46      2.34 o
   3   3   7        6.55        7.29      0.55 o
   4   3   7        1.02        1.51      0.53 o
  -9   4   7        3.77        3.80      0.75 o
  -8   4   7       23.13       25.32      1.31 o
  -7   4   7        1.73        2.68      0.62 o
  -6   4   7        7.29        8.23      0.75 o
  -5   4   7        5.75        6.36      0.75 o
  -4   4   7       32.20       36.17      1.25 o
  -3   4   7       33.19       35.52      1.06 o
  -2   4   7       12.70       12.91      2.20 o
  -1   4   7        5.91        6.73      1.30 o
   0   4   7        0.97        0.92      0.19 o
   1   4   7       52.96       44.07     16.81 o
   2   4   7        2.00        1.19      0.56 o
   3   4   7        4.12        4.88      0.78 o
   4   4   7        0.40        1.19      0.42 o
  -9   5   7        4.15        4.12      0.75 o
  -8   5   7        0.06        0.37      0.56 o
  -7   5   7        5.88        5.93      0.75 o
  -6   5   7        5.66        5.61      0.69 o
  -5   5   7       25.89       26.51      1.19 o
  -4   5   7       43.55       48.02      1.43 o
  -3   5   7       16.52       19.41      0.48 o
  -2   5   7       14.64       13.56      2.74 o
  -1   5   7        3.69        3.49      0.79 o
   0   5   7        4.04        3.70      0.75 o
   1   5   7        0.36       -0.03      0.22 o
   2   5   7        6.66        8.05      0.87 o
   3   5   7        0.34        0.41      0.78 o
   4   5   7        0.30        0.69      0.37 o
  -8   6   7        2.82        3.62      0.69 o
  -7   6   7        2.05        2.43      0.62 o
  -6   6   7       23.74       23.51      1.12 o
  -5   6   7        1.67        2.37      0.56 o
  -4   6   7       33.16       38.29      1.37 o
  -3   6   7        7.17        8.10      1.56 o
  -2   6   7       52.96       56.82     12.00 o
  -1   6   7        4.38        5.57      1.19 o
   0   6   7        0.15        0.17      0.21 o
   1   6   7        0.23        0.18      0.22 o
   2   6   7        1.59        1.42      0.59 o
   3   6   7        0.80        0.94      0.56 o
  -8   7   7        3.18        2.68      0.75 o
  -7   7   7        4.90        6.24      0.81 o
  -6   7   7        2.51        1.93      0.62 o
  -5   7   7        3.14        3.74      0.62 o
  -4   7   7        2.65        2.49      0.62 o
  -3   7   7       18.86       16.50      5.39 o
  -2   7   7       39.36       34.79     13.47 o
  -1   7   7        6.59        5.80      1.46 o
   0   7   7        1.60        1.57      0.84 o
   1   7   7        0.37        0.12      0.37 o
   2   7   7        0.14        0.19      0.50 o
   3   7   7        8.39       15.16      1.12 o
  -7   8   7        7.90        9.98      1.06 o
  -6   8   7        2.84        3.49      0.69 o
  -5   8   7        0.75        0.75      0.56 o
  -4   8   7       25.16       30.50      1.31 o
  -3   8   7        1.62        1.56      0.56 o
  -2   8   7        8.35        8.71      1.96 o
  -1   8   7        8.04        7.41      1.87 o
   0   8   7        1.58        2.49      0.62 o
   1   8   7        1.48        2.68      0.62 o
   2   8   7        1.28        2.93      0.75 o
  -6   9   7        1.49        0.94      0.62 o
  -5   9   7        2.25        2.43      0.62 o
  -4   9   7        3.53        4.49      0.69 o
  -3   9   7        8.14        7.48      0.87 o
  -2   9   7        2.51        2.56      0.62 o
  -1   9   7        9.50       13.85      1.00 o
   0   9   7        6.22       10.54      1.00 o
   1   9   7        5.36        7.98      1.00 o
  -5  10   7        1.59        1.75      0.69 o
  -4  10   7        0.06        0.19      0.56 o
  -3  10   7       10.37       14.03      1.12 o
  -2  10   7        3.02        3.49      0.75 o
  -1  10   7        4.94        6.11      0.81 o
   0  10   7        8.95       15.41      1.12 o
  -9   0   8        7.40        8.42      0.94 o
  -8   0   8       11.21       12.47      0.94 o
  -7   0   8       18.04       21.27      1.06 o
  -6   0   8       12.64       12.85      0.87 o
  -5   0   8        6.67        7.17      0.69 o
  -4   0   8        4.35        5.24      0.56 o
  -1   0   8       31.56       31.56      1.12 o
   0   0   8       36.26       39.73      1.37 o
   1   0   8        0.29       -0.06      0.37 o
   2   0   8       10.33       11.54      0.94 o
   3   0   8        4.39        5.24      0.75 o
  -9   1   8        3.00        3.66      0.51 o
  -8   1   8       11.50       13.05      0.71 o
  -7   1   8       17.46       20.85      0.77 o
  -6   1   8        7.82        9.16      0.55 o
  -5   1   8       37.30       40.60      0.90 o
  -4   1   8        9.28        9.72      0.53 o
  -2   1   8       26.02       24.35      0.81 o
  -1   1   8       28.94       30.13      1.22 o
   0   1   8       11.93       12.16      0.81 o
   1   1   8       14.78       16.15      0.73 o
   2   1   8        0.28       -0.12      0.31 o
   3   1   8        3.01        3.40      0.49 o
  -9   2   8       18.19       20.64      1.25 o
  -8   2   8        1.27        2.00      0.62 o
  -7   2   8        9.09       11.31      0.59 o
  -6   2   8        6.60        6.99      0.51 o
  -5   2   8       35.69       42.57      0.90 o
  -4   2   8       49.65       51.71      1.53 o
  -3   2   8        9.37        9.64      0.48 o
  -2   2   8       39.09       35.13      5.54 o
  -1   2   8        7.98        8.80      0.48 o
   0   2   8       16.34       19.40      1.06 o
   1   2   8       42.25       48.06      2.78 o
   2   2   8        3.86        4.06      0.49 o
   3   2   8        3.58        3.93      0.59 o
  -9   3   8        0.26        1.00      0.69 o
  -8   3   8        2.46        3.12      0.69 o
  -7   3   8        4.11        4.30      0.69 o
  -6   3   8       15.20       17.46      1.06 o
  -5   3   8       57.52       64.80      1.75 o
  -4   3   8       21.66       24.66      0.76 o
  -3   3   8       84.39       90.14      2.96 o
  -2   3   8       11.25        9.89      1.80 o
  -1   3   8        3.41        4.74      1.15 o
   0   3   8       14.29       15.59      0.94 o
   1   3   8       20.89       27.26      1.25 o
   2   3   8        4.25        5.22      0.59 o
   3   3   8        3.86        4.84      0.55 o
  -9   4   8        0.77        0.06      0.62 o
  -8   4   8        9.61       11.79      1.00 o
  -7   4   8       14.84       17.03      1.12 o
  -6   4   8       12.58       14.72      1.00 o
  -5   4   8       31.16       32.12      1.25 o
  -4   4   8       52.23       58.44      1.68 o
  -3   4   8        0.80        1.50      0.24 o
  -2   4   8       22.29       18.88      3.35 o
  -1   4   8        8.63        8.65      1.62 o
   0   4   8        0.83        1.37      0.50 o
   1   4   8        2.26        2.56      0.56 o
   2   4   8       13.62       19.13      2.03 o
   3   4   8        0.78        1.09      0.40 o
  -8   5   8       11.80       12.60      1.00 o
  -7   5   8        8.89        8.05      0.94 o
  -6   5   8        8.51        8.67      0.87 o
  -5   5   8        4.20        3.87      0.62 o
  -4   5   8       20.11       21.95      1.12 o
  -3   5   8       52.11       47.70      8.91 o
  -2   5   8       48.42       48.80     10.14 o
  -1   5   8        0.36        0.41      0.22 o
   0   5   8        1.89        2.74      0.56 o
   1   5   8        1.74        1.25      0.56 o
   2   5   8        5.90        8.11      0.94 o
  -8   6   8        5.40        5.24      0.81 o
  -7   6   8        4.29        5.05      0.81 o
  -6   6   8       11.50       14.22      1.06 o
  -5   6   8        2.32        3.24      0.69 o
  -4   6   8        7.36        9.42      0.87 o
  -3   6   8       29.10       23.76      7.70 o
  -2   6   8       44.55       47.27      9.59 o
  -1   6   8        2.82        2.80      0.75 o
   0   6   8        6.57        6.39      3.02 o
   1   6   8       10.80       15.78      1.12 o
   2   6   8        0.01       -0.12      0.56 o
  -7   7   8        8.91       11.60      1.06 o
  -6   7   8        2.26        2.93      0.69 o
  -5   7   8        5.80        7.80      0.87 o
  -4   7   8        3.49        5.30      0.75 o
  -3   7   8        9.19       10.60      0.87 o
  -2   7   8       10.86       12.91      0.94 o
  -1   7   8       21.24       29.75      1.25 o
   0   7   8        0.48        1.00      0.56 o
   1   7   8        3.55        3.68      0.75 o
  -6   8   8        1.80        1.37      0.62 o
  -5   8   8        5.12        4.86      0.75 o
  -4   8   8        5.06        5.99      0.81 o
  -3   8   8       15.77       20.08      1.19 o
  -2   8   8        4.13        6.11      0.81 o
  -1   8   8        0.82        1.25      0.62 o
   0   8   8        4.09        6.24      0.81 o
  -5   9   8        5.89        6.05      0.87 o
  -4   9   8       19.06       25.57      1.37 o
  -3   9   8        5.32        6.49      0.87 o
  -2   9   8        4.32        6.24      0.87 o
  -1   9   8        2.79        5.11      0.81 o
  -8   1   9        3.69        4.74      0.51 o
  -7   1   9        6.11        7.68      0.62 o
  -6   1   9        1.20        1.12      0.35 o
  -5   1   9       10.42       11.94      0.62 o
  -4   1   9        6.86        7.94      0.55 o
  -3   1   9       25.86       28.17      0.79 o
  -2   1   9        2.25        2.62      0.50 o
  -1   1   9        1.23        1.87      0.50 o
   0   1   9        0.95        1.12      0.35 o
   1   1   9        7.19        8.13      0.61 o
   2   1   9        3.40        4.18      0.53 o
  -8   2   9        2.36        2.62      0.75 o
  -7   2   9        1.91        1.56      0.62 o
  -6   2   9        0.75        0.97      0.40 o
  -5   2   9        2.17        3.34      0.43 o
  -4   2   9       31.92       36.18      0.93 o
  -3   2   9        4.05        4.67      0.42 o
  -2   2   9        3.88        4.18      0.62 o
  -1   2   9        0.52        0.25      0.44 o
   0   2   9        8.73        8.73      0.87 o
   1   2   9        2.99        3.15      0.46 o
  -8   3   9        1.68        0.94      0.56 o
  -7   3   9        0.27        0.37      0.56 o
  -6   3   9        3.28        3.31      0.62 o
  -5   3   9       24.78       26.63      1.25 o
  -4   3   9        3.44        4.49      0.45 o
  -3   3   9       15.87       15.73      0.64 o
  -2   3   9        1.93        2.12      0.50 o
  -1   3   9        3.70        4.62      0.69 o
   0   3   9        1.13        0.94      0.56 o
   1   3   9        4.87        5.67      0.55 o
  -8   4   9        1.41        1.62      0.62 o
  -7   4   9        3.16        3.43      0.69 o
  -6   4   9        0.10       -0.44      0.50 o
  -5   4   9       14.79       17.53      1.12 o
  -4   4   9       12.83       16.78      1.06 o
  -3   4   9        0.72        0.32      0.22 o
  -2   4   9        1.65        2.31      0.56 o
  -1   4   9        0.53        0.06      0.44 o
   0   4   9        3.80        3.87      0.69 o
   1   4   9        2.71        2.87      0.69 o
  -7   5   9        1.26        1.62      0.62 o
  -6   5   9        3.10        2.68      0.69 o
  -5   5   9        0.07       -0.12      0.56 o
  -4   5   9        1.77        1.68      0.62 o
  -3   5   9        3.82        3.37      1.37 o
  -2   5   9        0.27       -0.37      0.37 o
  -1   5   9        1.94        2.56      0.62 o
   0   5   9        0.75        0.56      0.56 o
  -6   6   9        1.40        0.94      0.62 o
  -5   6   9        2.87        3.49      0.69 o
  -4   6   9        1.99        2.81      0.69 o
  -3   6   9        1.13        1.06      0.56 o
  -2   6   9        2.50        3.68      0.62 o
  -1   6   9        0.11       -0.25      0.44 o
   0   6   9        3.26        4.74      0.69 o
  -5   7   9        6.68        7.05      0.87 o
  -4   7   9        0.58        0.44      0.56 o
  -3   7   9        3.16        3.12      0.69 o
  -2   7   9        6.02        9.17      0.87 o
  -1   7   9        2.00        3.49      0.69 o
  -7   0  10        0.13       -0.44      0.50 o
  -6   0  10        2.59        3.43      0.62 o
  -5   0  10       19.44       24.01      1.25 o
  -4   0  10       18.03       21.70      1.19 o
  -2   0  10        4.07        4.24      0.69 o
  -1   0  10        2.87        3.06      0.69 o
   0   0  10       19.99       23.95      1.31 o
  -7   1  10        1.88        2.93      0.69 o
  -6   1  10        4.82        5.92      0.55 o
  -5   1  10        3.54        4.68      0.53 o
  -4   1  10       23.11       28.30      0.94 o
  -3   1  10        0.13        0.87      0.44 o
  -2   1  10        4.55        4.80      0.69 o
  -1   1  10        5.01        6.42      0.57 o
  -7   2  10        3.74        5.86      0.87 o
  -6   2  10        5.00        5.49      0.81 o
  -5   2  10       19.21       24.39      1.31 o
  -4   2  10        8.28        9.93      0.50 o
  -3   2  10        7.70        9.48      0.87 o
  -2   2  10        5.82        5.05      0.69 o
  -1   2  10        2.40        2.49      0.62 o
  -6   3  10        6.45        6.61      0.81 o
  -5   3  10       13.94       15.16      1.12 o
  -4   3  10        1.86        1.06      0.62 o
  -3   3  10        6.06        6.55      0.81 o
  -2   3  10        4.99        6.74      0.81 o
  -1   3  10        0.24       -0.37      0.44 o
  -6   4  10        0.76        1.19      0.62 o
  -5   4  10        2.75        2.43      0.69 o
  -4   4  10        3.94        4.99      0.81 o
  -3   4  10        3.88        3.74      0.62 o
  -2   4  10        0.95        1.12      0.56 o
  -5   5  10        1.12        1.25      0.62 o
  -4   5  10        0.24        0.44      0.56 o
  -3   5  10        1.96        2.18      0.69 o
 
